# Supplementary material for: Optimizing physical education schedules for long-term health benefits
Source: Front Public Health. 2025 Jun 16;13:1555977. doi: 10.3389/fpubh.2025.1555977 (PMC12206874; doi:10.3389/fpubh.2025.1555977)
Supplement: Supplementary file 1 [file Data_Sheet_1.ZIP]

Archive with 6 entries (5 files):
- Codes/
- Codes/Augmented_Dataset.xlsx
- Codes/Extracted Dataset.xlsx
- Codes/model_building.py
- Codes/plots.py
- Codes/preprocessing_and_augmentation.py
