# Supplementary material for: Optimizing physical education schedules for long-term health benefits
Source: Front Public Health. 2025 Jun 16;13:1555977. doi: 10.3389/fpubh.2025.1555977 (PMC12206874; doi:10.3389/fpubh.2025.1555977)
Supplement: Supplementary file 1 [file Data_Sheet_1.ZIP › Codes/Augmented_Dataset.xlsx]

## Sheet: Sheet1
Age	Gender	BMI	RestingHeartRate	CaloricExpenditure	FitnessScore	WeeklyPEHours	ActivityIntensityLevel	SessionFrequency	FacilityUtilizationRate
12	Male	17.6337	85.3996	587.583	23.0306	9.05894	Moderate	3	86.0197
9	Male	17.6634	83.2495	768.407	49.3049	7.25788	Moderate	5	52.3816
16	Female	28.7275	91.4037	260.238	80.0965	11.346	Vigorous	5	78.4195
13	Female	21.9781	71.7535	401.804	35.3994	5.20637	Low	3	97.0528
10	Male	15.9478	90.2371	488.947	56.4816	9.12408	Moderate	1	51.9555
12	Female	23.9728	75.3001	602.417	80.4812	9.00152	Vigorous	4	64.5508
15	Female	24.0274	76.4464	497.271	23.8776	12.8854	Vigorous	5	52.5756
8	Female	15.9675	86.9085	747.655	88.2976	14.1236	Vigorous	2	78.4871
12	Female	29.5878	91.3714	565.203	95.3082	10.9592	Vigorous	1	55.81
16	Female	23.1604	86.6747	223.799	3.89701	6.66446	Vigorous	5	73.9625
16	Female	23.3969	95.9952	268.194	5.91111	11.2753	Moderate	4	85.9975
13	Male	22.8017	71.4064	652.097	9.09597	6.01645	Vigorous	5	58.2219
10	Male	24.161	96.0247	629.473	77.6768	14.5985	Low	4	87.7682
9	Male	18.9645	65.2345	292.098	18.9337	12.8683	Low	1	53.0102
13	Male	19.3086	86.3812	235.345	72.5696	8.17428	Moderate	3	57.4812
13	Male	22.6701	81.9052	547.231	44.1276	12.4121	Vigorous	4	64.0055
8	Female	27.1003	79.7854	581.443	83.6255	7.90387	Vigorous	4	89.805
11	Male	15.748	72.4365	281.18	80.8555	3.89532	Moderate	1	92.5068
10	Male	24.0511	80.1493	484.172	95.9663	11.4812	Vigorous	1	61.019
7	Female	27.1017	66.4709	383.499	25.1038	7.85537	Vigorous	2	54.7892
13	Female	17.3538	74.7728	758.783	22.9239	14.1638	Low	1	92.3977
17	Male	15.2253	63.9472	331.52	3.1508	6.67873	Vigorous	5	82.4684
11	Female	19.6907	82.8739	639.956	41.0416	13.12	Moderate	4	57.8928
7	Female	23.8222	63.8307	510.88	45.9063	11.1653	Low	3	77.8858
17	Female	17.0742	66.4138	206.913	96.4514	13.2399	Moderate	1	93.6186
10	Female	21.3918	63.4187	510.199	83.0785	6.50258	Moderate	4	53.4757
6	Male	23.2848	75.2524	259.683	16.6792	8.53614	Vigorous	3	54.1861
17	Female	23.9832	93.6783	595.437	79.8489	12.8775	Vigorous	2	63.6804
15	Male	19.1162	96.2759	539.314	17.8299	10.7258	Low	5	82.6131
11	Male	21.0004	62.8756	206.256	7.77651	7.31906	Moderate	2	58.9004
17	Female	26.6751	85.382	322.816	83.7083	9.14395	Moderate	1	90.8184
14	Female	29.1182	87.3754	665.735	97.596	14.9532	Vigorous	5	87.5215
6	Female	27.9282	81.3508	365.464	8.81185	11.9022	Moderate	2	78.0502
16	Male	23.4643	86.6794	499.57	81.3925	10.3743	Moderate	4	55.8034
16	Female	21.1544	69.3476	387.199	85.9213	12.9349	Moderate	1	99.411
15	Female	19.9943	79.5858	752.916	11.8756	8.30436	Moderate	2	74.5017
17	Female	16.8743	75.635	521.946	28.3253	14.4008	Moderate	5	72.6037
17	Female	16.5983	63.5883	617.704	73.3661	9.62425	Low	5	99.7785
8	Female	25.3254	85.0223	250.086	80.773	6.92247	Moderate	3	93.1934
17	Male	18.8969	79.8086	224.202	35.3974	4.03224	Moderate	5	72.8184
12	Female	18.8199	71.007	355.537	15.9929	7.50834	Low	5	70.9401
9	Female	29.9729	78.9474	385.481	64.8344	9.82366	Vigorous	1	54.7955
14	Female	17.8189	91.0119	612.608	70.1969	11.439	Vigorous	5	96.3256
8	Male	17.2209	92.0663	541.478	50.3608	13.5014	Low	3	92.1887
10	Female	16.4803	85.981	424.748	14.4941	14.3275	Low	5	65.5001
8	Male	23.6971	78.7099	592.47	84.4487	4.22945	Vigorous	3	87.6661
12	Male	24.418	83.03	298.139	64.5266	10.2109	Moderate	4	88.1365
10	Female	20.4784	75.4006	238.094	86.9164	10.9991	Moderate	3	61.3955
14	Female	23.0312	65.0623	712.703	93.2969	5.06477	Low	1	80.6828
12	Female	26.826	75.4248	538.368	80.5698	9.54721	Moderate	2	62.7514
7	Male	27.2716	81.2133	589.457	95.8657	7.018	Low	2	89.4943
9	Male	29.3687	83.9534	384.345	95.4258	3.92901	Vigorous	4	57.6905
14	Male	27.364	97.432	423.173	61.9345	3.79039	Moderate	1	83.4453
17	Male	23.4726	91.0933	249.42	72.8174	12.1106	Vigorous	4	66.3006
7	Male	17.6949	66.0797	714.193	69.9409	10.3855	Moderate	4	51.8091
15	Male	16.4965	66.9673	555.464	62.1136	11.5815	Moderate	5	56.1852
14	Female	15.8177	64.0198	250.177	1.93552	11.2233	Moderate	5	82.745
15	Female	24.9979	89.5273	682.718	35.5907	4.61175	Low	1	61.9957
10	Male	27.113	88.2449	466.469	10.0078	4.81878	Vigorous	2	81.5518
7	Female	22.6303	99.4545	659.061	30.0259	6.0298	Low	3	70.7411
9	Female	15.8207	80.8809	207.572	6.85648	7.78921	Low	5	84.6357
17	Male	23.0321	93.0566	217.244	92.0031	14.2701	Vigorous	1	74.6474
17	Male	29.0362	83.0576	302.47	45.133	11.0867	Vigorous	1	65.4274
12	Female	23.9642	94.9635	326.55	18.9364	6.06206	Low	2	57.291
17	Male	27.1414	88.8408	658.373	58.4779	3.67181	Low	1	67.0549
13	Male	27.0023	85.7154	624.016	19.6451	11.2107	Low	1	81.7447
8	Female	28.9819	82.6049	569.653	80.444	10.5038	Vigorous	2	87.0237
6	Male	26.5534	88.9188	730.915	30.5919	11.1092	Low	5	58.017
9	Female	26.2155	76.7862	348.289	31.4901	6.13416	Vigorous	2	83.2136
7	Female	18.5115	63.8631	742.643	86.9951	9.20356	Low	4	58.964
13	Female	15.8989	61.5994	745.683	55.9203	7.34043	Vigorous	5	61.091
9	Female	22.764	79.1609	460.556	88.7302	12.8124	Low	4	76.5659
7	Female	16.8665	83.9717	256.632	41.2888	3.83276	Moderate	1	64.4601
11	Male	29.4329	63.154	635.936	34.3928	6.3053	Moderate	4	83.0798
11	Male	19.3489	71.4761	402.157	50.6203	10.2354	Vigorous	2	97.7888
15	Male	27.7942	72.8813	676.958	6.14917	5.46269	Vigorous	2	57.4446
9	Male	20.8144	82.5118	298.214	15.4201	11.0726	Moderate	3	78.5255
11	Female	19.8479	71.1393	523.709	21.9522	4.64127	Vigorous	1	96.165
7	Female	29.0274	63.8259	504.844	81.6677	3.27375	Vigorous	2	58.8264
15	Male	20.4498	66.5943	260.189	73.3799	13.3619	Moderate	5	68.3425
17	Female	20.8543	66.9579	418	19.3307	7.00133	Low	2	56.1808
7	Male	16.5914	93.7078	250.853	27.6748	4.88219	Vigorous	5	82.1019
15	Male	25.0567	71.3728	478.844	94.4262	5.07251	Vigorous	1	83.4571
9	Male	19.3326	88.5877	705.743	8.5803	13.6307	Low	3	83.2091
13	Female	23.7841	82.7135	362.123	54.7455	10.8532	Low	3	77.1064
12	Female	23.8703	99.0816	658.917	52.2007	14.4762	Vigorous	4	87.313
17	Female	25.788	70.9129	310.056	72.5708	12.6005	Vigorous	2	51.7939
14	Female	26.1786	66.3349	604.241	26.1435	12.2105	Low	1	97.8757
13	Male	22.7168	62.0815	749.322	93.4773	8.99785	Vigorous	4	61.1048
10	Female	19.9649	69.6384	394.357	41.0583	12.8497	Low	1	56.0781
7	Female	27.5618	87.3628	740.247	28.572	7.95183	Low	1	97.0568
10	Female	19.648	63.4103	503.253	33.6869	12.924	Vigorous	4	91.5218
13	Male	22.6126	69.7881	390.083	34.8722	12.0929	Vigorous	1	88.2435
15	Male	21.0188	94.2123	737.905	19.8928	11.1413	Low	4	55.2373
14	Female	27.8262	83.3181	219.222	92.8054	6.95659	Vigorous	2	90.3765
17	Female	21.4788	62.7809	216.811	17.4875	10.5685	Low	4	80.4512
17	Female	20.7915	61.9073	559.898	88.2833	9.08145	Moderate	2	86.5954
17	Female	25.3474	62.4449	678.05	40.4929	8.53851	Moderate	3	98.9035
14	Male	24.0366	97.675	650.928	26.9276	14.883	Low	4	59.7221
6	Female	16.6087	93.9949	247.682	19.8509	9.05277	Low	3	75.2191
14	Female	22.6225	93.7976	770.151	50.4342	3.38383	Vigorous	4	87.6676
12	Female	26.0322	96.9687	621.838	66.9259	10.5176	Low	1	71.6828
14	Male	29.8811	80.2102	769.467	89.8221	11.7361	Low	3	52.7327
13	Male	24.4372	69.8938	397.459	65.2447	13.6222	Vigorous	5	55.5719
6	Female	20.5544	76.0539	616.363	48.3662	10.5922	Vigorous	5	80.1046
17	Female	18.3923	88.7546	715.963	3.34761	3.23349	Moderate	5	64.2502
13	Female	28.0925	95.0413	428.279	91.5427	4.43693	Low	3	56.892
13	Female	27.2185	77.4036	778.916	90.2369	4.93488	Low	2	66.9946
16	Female	18.5088	81.4152	358.996	37.8717	5.53514	Moderate	4	60.049
8	Male	18.0095	97.2713	389.368	2.90347	12.5973	Low	1	51.197
6	Male	25.7271	64.2999	752.197	73.337	6.71712	Vigorous	1	57.5907
13	Male	19.7243	94.492	781.796	79.1681	6.74835	Low	3	94.1539
8	Female	19.596	66.3723	371.117	54.2466	12.067	Vigorous	5	50.6019
8	Male	17.2844	79.3545	281.834	40.2875	7.94924	Low	1	88.6925
6	Male	18.9596	68.7369	655.433	85.1133	3.77567	Moderate	1	87.6731
16	Male	21.4126	84.1179	757.799	19.2516	10.0215	Vigorous	2	78.2119
10	Female	25.9926	82.3429	560.428	43.9558	4.56081	Vigorous	1	60.4224
15	Female	20.0446	75.2003	580.711	2.44861	9.85997	Moderate	1	93.903
12	Male	19.9291	94.5321	657.766	16.4011	12.3557	Vigorous	4	73.7538
15	Female	19.2737	86.3925	291.851	94.0831	14.1539	Moderate	1	58.6603
14	Male	22.1743	88.8482	784.081	57.8083	3.80463	Low	4	71.4511
17	Male	17.7096	66.0264	418.598	80.5592	6.6476	Moderate	5	59.7459
12	Male	22.2845	95.3266	576.944	48.65	10.8296	Low	2	68.8004
14	Male	25.5626	66.6816	481.17	83.4827	6.78544	Vigorous	1	74.8344
13	Female	15.4469	68.9114	480.909	53.8951	8.41231	Vigorous	2	67.995
17	Female	15.1467	65.1222	621.647	0.453771	3.24109	Moderate	2	82.8522
7	Female	16.1268	77.6144	796.797	89.9699	11.322	Low	2	96.7959
6	Female	23.0349	95.5084	595.436	14.8566	13.5994	Moderate	3	67.4075
12	Male	27.8168	70.0979	676.435	45.0555	14.7223	Vigorous	4	67.787
12	Female	15.0733	74.9501	216.57	47.6674	12.9664	Vigorous	2	86.9151
13	Male	29.0499	93.8427	686.256	4.72363	3.38132	Low	5	76.5295
10	Female	16.5942	84.7126	379.986	5.30704	10.8222	Low	1	71.442
8	Female	27.6298	90.0647	276.021	76.2552	8.94791	Vigorous	2	90.6904
17	Female	22.2428	68.56	268	30.0451	14.2547	Vigorous	2	94.5518
13	Male	24.8904	88.6596	607.925	40.9628	13.8257	Low	1	79.5293
11	Male	22.6602	69.1044	798.57	56.4113	14.8566	Moderate	5	59.2552
16	Male	22.1557	99.4926	599.717	37.3386	13.3432	Moderate	2	73.3143
8	Male	27.5235	82.3954	357.409	77.5037	9.56271	Low	2	75.2185
6	Female	26.3383	87.8256	321.984	88.4465	11.5788	Low	5	71.6104
8	Male	22.251	64.7361	515.574	5.97179	14.5761	Low	2	63.1216
10	Male	16.6745	70.0262	239.024	63.5403	9.9374	Vigorous	5	73.6161
8	Female	16.731	65.5896	439.598	31.766	13.0798	Moderate	2	72.3273
6	Female	27.0231	75.6068	599.741	58.3275	14.3065	Low	1	60.4747
10	Male	22.9409	71.3654	780.597	48.3907	9.84645	Moderate	5	95.1715
15	Female	22.2238	89.3169	455.392	33.3679	4.90985	Vigorous	1	94.267
12	Male	25.2085	64.3484	320.134	9.48156	4.86676	Vigorous	1	87.9808
12	Female	27.8826	90.0824	690.417	55.944	4.38381	Low	2	70.0473
16	Male	24.4331	61.8282	646.52	11.2793	8.71588	Low	5	68.5171
14	Male	26.4427	68.0807	715.822	15.612	8.7617	Low	3	85.8233
15	Male	26.4791	91.6786	328.831	98.2175	10.4085	Low	1	80.406
15	Male	20.3439	89.7111	442.899	31.6705	8.79447	Moderate	1	80.0299
17	Male	19.1112	79.053	788.933	58.4436	14.6767	Low	1	56.2056
8	Female	27.0175	61.9993	294.825	27.2232	6.49573	Moderate	2	80.9142
12	Male	20.6577	84.3957	602.87	86.5509	13.4858	Vigorous	2	95.0932
6	Male	28.55	76.269	342.311	28.334	4.20397	Vigorous	1	54.2908
9	Male	16.0454	72.6611	500.095	36.6885	10.223	Moderate	2	66.9586
9	Male	15.8733	85.6164	680.306	60.8388	10.7799	Moderate	2	75.4507
10	Male	28.9051	77.4646	493.152	86.9987	12.2668	Low	2	84.3005
12	Female	24.7268	63.6968	683.289	81.6214	9.03627	Low	4	54.4817
12	Female	20.694	96.638	455.801	26.386	5.36672	Low	5	93.6403
16	Male	26.3259	91.1397	799.612	82.9555	7.42797	Vigorous	2	52.0273
9	Female	25.0849	62.2551	461.497	70.1195	6.26594	Moderate	4	92.8845
12	Male	22.968	81.0026	289.628	98.9828	8.02927	Moderate	4	51.3826
16	Female	16.4831	63.3351	441.122	93.5448	9.35962	Moderate	2	57.6762
8	Female	27.1827	93.4916	645.556	53.3137	10.5008	Moderate	4	90.0162
11	Male	27.9903	84.5206	708.763	74.9929	13.1415	Low	3	93.0082
17	Female	17.5825	66.898	476.062	57.018	13.9201	Low	4	99.1133
7	Female	27.7577	60.8297	556.686	59.4995	8.55098	Moderate	5	55.7857
15	Male	28.1677	61.2632	706.934	10.1501	4.06406	Low	4	76.3226
14	Male	23.2414	80.2946	688.128	0.224571	12.5648	Vigorous	2	53.8578
10	Female	24.8427	89.3749	594.634	4.81864	8.72589	Low	1	57.8204
11	Female	20.7336	64.8336	689.016	96.6631	9.55736	Vigorous	3	58.7247
17	Female	19.2269	68.8514	545.546	12.6268	10.1495	Vigorous	4	53.1694
17	Male	25.8297	73.0904	202.789	4.43897	11.0144	Moderate	3	94.649
17	Female	27.9281	68.7231	224.76	30.9644	13.6812	Moderate	5	56.3178
17	Female	24.8112	75.6535	787.885	58.818	14.4258	Low	4	81.467
9	Female	22.6739	82.3846	286.995	94.8461	14.282	Moderate	4	81.2874
16	Male	17.3839	87.3975	442.71	69.9888	12.7136	Vigorous	3	59.9323
15	Male	15.8019	98.551	760.287	27.6353	13.6709	Vigorous	4	99.9206
12	Male	21.6854	97.2337	317.024	93.9058	3.59586	Low	4	67.3684
17	Male	15.7402	82.8051	706.275	3.60411	13.1894	Vigorous	1	95.2547
14	Female	23.54	89.366	690.961	97.9054	3.86718	Moderate	3	97.4142
12	Male	20.7409	98.0349	791.798	5.86407	11.9543	Low	2	97.4494
6	Female	26.3578	63.3389	369.009	75.385	5.03236	Low	2	87.6419
6	Female	19.5847	60.2254	389.195	4.52975	7.32133	Low	5	62.6903
14	Female	23.8947	61.192	741.727	93.1561	5.2102	Moderate	1	56.0328
16	Female	23.0653	82.534	340.447	10.8666	8.32154	Vigorous	3	78.4942
14	Male	15.0707	90.5133	528.741	5.0479	7.94097	Moderate	3	68.002
9	Male	16.0858	74.683	624.407	88.9265	3.57675	Low	1	91.552
14	Male	19.3555	81.8096	363.131	9.57939	12.966	Vigorous	1	87.2495
8	Male	28.2335	80.6547	763.048	79.7931	13.2502	Low	5	63.8234
12	Male	17.2052	63.7908	599.419	74.7035	12.4501	Moderate	2	50.8508
11	Female	25.6634	72.8635	228.284	59.8878	13.1713	Low	3	61.8658
13	Male	29.6005	60.7774	281.443	37.7963	12.0105	Moderate	1	78.3558
16	Male	26.8585	64.4282	314.469	91.5581	14.2498	Low	3	53.9499
14	Male	18.6442	92.4743	346.974	87.1081	9.91671	Low	2	82.9136
10	Male	28.6255	93.1765	638.406	42.6247	9.99171	Low	3	83.5848
6	Female	16.3966	92.0779	253.361	23.1725	13.3189	Moderate	3	58.4697
8	Female	22.0221	89.0727	410.357	27.2572	7.19299	Moderate	1	79.8159
15	Female	28.3131	91.7325	746.83	22.0324	3.60099	Moderate	1	80.3486
17	Female	24.619	86.8393	534.001	54.1252	11.9983	Moderate	1	73.8989
13	Female	21.2047	86.7933	359.298	86.8539	6.05507	Moderate	2	97.6623
16	Male	19.3922	86.6945	774.234	77.3612	8.69083	Vigorous	4	55.4082
11	Female	20.6265	80.5617	346.59	79.551	5.88528	Low	2	70.3313
13	Female	22.6341	74.5339	743.06	44.8288	12.9251	Moderate	1	94.146
14	Female	19.7857	89.2078	635.462	32.2445	14.4995	Vigorous	5	69.3157
9	Male	29.5345	71.9458	644.313	75.7356	3.66028	Vigorous	3	71.232
6	Male	28.9962	81.7161	658.964	79.3298	5.80046	Low	3	83.4137
6	Female	28.0601	77.3342	503.942	69.5354	5.27475	Low	3	83.2782
15	Male	21.3274	71.0649	688.747	3.21071	11.0784	Low	3	51.1451
9	Male	25.3695	98.9876	701.716	58.9685	8.14414	Moderate	5	72.7849
17	Female	28.5424	70.3501	416.292	34.7046	8.47514	Low	1	66.6756
12	Male	27.7564	72.3717	440.207	19.6193	4.88495	Low	4	81.3848
7	Male	21.2149	66.4635	733.254	69.4395	7.97682	Low	3	77.7851
8	Male	16.6858	92.9192	514.838	26.8526	6.63874	Vigorous	4	82.5431
6	Female	16.1345	83.4636	720.166	91.2841	10.3343	Moderate	2	82.6884
10	Female	23.656	84.5216	576.062	29.8079	5.60686	Low	2	62.7436
6	Female	24.6394	92.8225	556.141	55.5181	10.3777	Vigorous	3	62.3232
13	Male	27.7476	73.7168	218.589	82.7762	7.53294	Moderate	1	68.5141
6	Female	19.3877	67.7453	366.737	40.2118	7.15553	Low	5	62.0979
16	Male	17.5121	67.9362	501.235	82.8658	6.66668	Vigorous	3	84.1404
6	Male	20.6851	89.3048	552.39	72.3696	11.086	Moderate	2	80.1433
7	Male	20.3036	84.5646	578.261	92.0866	9.74902	Low	2	60.8194
7	Female	16.987	68.2536	629.734	32.5835	13.2207	Low	4	94.2052
17	Female	25.0842	65.8026	593.74	10.5028	5.89932	Vigorous	5	73.0331
11	Female	22.6304	64.8275	709.146	43.0349	3.48143	Low	3	56.3527
12	Female	25.8168	85.1119	377.282	78.5813	5.18428	Vigorous	1	60.6483
10	Male	20.2904	60.0047	584.942	45.0435	7.12028	Vigorous	4	76.9925
6	Female	19.8855	60.7328	230.696	26.1988	5.15586	Vigorous	5	66.9212
6	Male	22.0886	75.5821	488.114	2.76032	4.00213	Moderate	4	92.5611
8	Female	28.1611	87.654	360.82	31.3024	8.34406	Vigorous	1	74.7368
7	Female	15.6042	87.8016	428.532	71.3381	11.1232	Moderate	2	95.7647
10	Female	27.0725	77.2047	412.798	14.7614	12.0188	Low	3	55.0913
17	Male	20.5348	87.6429	236.258	34.0879	7.78473	Moderate	3	83.4297
15	Male	27.8193	80.8438	479.987	2.02315	8.73654	Vigorous	1	94.2892
11	Male	27.033	99.0773	796.778	72.1755	12.0656	Low	3	64.6465
12	Male	20.2314	66.4984	379.362	88.0683	7.23249	Vigorous	3	56.7844
9	Male	25.4081	84.0267	641.688	56.8528	12.4172	Vigorous	4	72.8322
12	Female	17.3945	79.6496	528.673	2.58721	14.6085	Low	1	98.0667
16	Male	28.4442	67.7787	395.135	21.7625	13.5658	Vigorous	4	81.6731
13	Male	21.0674	89.9996	253.764	43.8469	8.44314	Moderate	3	82.1988
16	Male	21.8344	71.0203	329.515	58.7581	9.95422	Low	5	83.5751
6	Male	25.5864	75.2684	669.112	49.6276	11.5971	Low	5	51.9881
11	Female	27.3126	74.9932	367.412	91.5866	7.19161	Low	4	72.2825
13	Male	18.5451	69.7682	286.581	93.8636	12.5909	Vigorous	2	53.8786
10	Female	24.9203	77.2282	398.779	10.7152	8.243	Vigorous	2	65.7929
9	Female	20.88	78.9338	550.426	13.8391	13.1621	Low	1	91.08
7	Female	20.5305	89.7689	622.078	35.8055	6.05681	Moderate	5	82.8135
11	Male	25.3504	90.6027	432.419	42.1235	3.13654	Vigorous	5	99.7786
11	Female	20.8077	66.3422	498.888	58.6067	10.5923	Vigorous	4	58.6077
16	Male	20.1916	83.7109	472.95	77.316	8.42267	Vigorous	3	69.8527
6	Male	27.5383	95.8479	205.402	13.5768	3.71788	Moderate	1	90.482
14	Male	16.5191	64.3515	437.36	80.264	8.85135	Vigorous	4	60.7846
17	Male	25.1384	78.9166	552.392	61.0028	5.02284	Vigorous	2	57.6861
16	Male	18.7309	90.0141	541.967	98.0884	10.557	Moderate	3	71.3806
11	Female	15.2325	84.4597	649.861	65.1168	8.34055	Moderate	1	69.1863
8	Female	17.5015	64.0234	602.226	71.6092	5.0535	Vigorous	3	99.0103
9	Male	24.0999	75.8642	366.084	19.5209	7.94327	Low	2	72.8126
17	Female	25.6369	80.2896	353.386	76.8862	5.79251	Low	4	93.0473
16	Male	15.3159	99.8338	478.485	7.92662	10.8372	Moderate	4	94.3983
9	Female	15.5464	67.1443	639.782	65.653	6.54172	Vigorous	5	57.8936
8	Female	28.5381	99.297	256.296	5.55729	12.8642	Moderate	4	85.7652
15	Female	16.0996	75.046	768.996	11.5226	3.16996	Moderate	5	63.8804
8	Female	28.4127	68.0128	525.892	10.7866	7.84102	Low	4	54.7369
8	Female	18.4225	76.5644	383.845	5.24841	10.405	Moderate	1	93.7352
9	Male	26.1003	84.5598	616.035	32.1139	3.2713	Moderate	2	64.6217
12	Male	19.646	68.5399	226.835	99.4352	5.5901	Vigorous	3	67.2683
9	Female	27.8813	71.6576	490.638	34.8225	6.92904	Vigorous	2	66.1995
14	Male	25.5068	94.1819	491.582	76.0776	3.26213	Moderate	2	60.0148
6	Female	21.0272	99.9604	297.185	13.2317	9.56029	Moderate	5	71.7252
13	Male	16.1445	72.7269	702.433	45.4491	10.5704	Vigorous	5	71.4146
12	Female	25.9905	65.9543	678.087	18.5116	5.73027	Low	1	70.4376
7	Female	24.2533	91.7268	291.639	19.2097	9.52179	Vigorous	3	95.8149
13	Female	15.0437	84.0182	418.296	9.969	14.9895	Vigorous	4	66.9876
6	Male	15.1413	64.016	260.258	43.2044	13.643	Vigorous	4	51.5189
16	Male	27.1319	97.8709	709.165	7.55349	3.70393	Vigorous	2	58.9219
17	Female	18.891	63.122	393.992	90.9811	4.53459	Vigorous	1	86.0749
14	Female	24.542	85.0143	463.59	44.79	8.93284	Low	3	79.5429
14	Male	21.8132	76.9575	394.323	83.8566	5.94241	Vigorous	4	97.5867
7	Male	27.9515	82.265	386.016	97.9464	3.97163	Vigorous	2	84.7218
12	Male	28.7544	68.5286	648.381	67.7779	6.05465	Low	1	59.7121
15	Male	29.9521	87.5244	648.54	90.1511	3.73414	Moderate	3	56.0322
8	Male	17.3053	98.3888	510.673	13.5368	9.35895	Low	2	76.038
12	Female	27.9445	78.337	594.57	82.9994	8.883	Vigorous	2	83.2631
17	Male	18.9903	80.9183	506.998	27.1217	3.07591	Moderate	1	58.2818
15	Female	23.8622	69.5925	217.154	47.2598	8.7902	Low	1	80.0847
14	Female	22.5866	95.6747	239.604	64.6583	9.23766	Moderate	1	93.2514
9	Male	15.2698	98.847	430.244	90.3544	10.2684	Low	1	86.3784
17	Male	28.9916	91.4519	649.848	91.0994	14.6412	Low	3	83.2096
6	Female	16.1749	81.7109	747.936	9.21024	14.7923	Moderate	1	89.4666
7	Male	25.3233	98.2719	217.825	36.4555	9.32315	Moderate	1	55.2041
6	Female	26.7751	66.154	420.818	79.3175	13.1422	Moderate	1	60.1916
17	Male	26.9293	79.1396	334.269	70.3157	4.02199	Moderate	3	51.905
10	Male	17.0324	81.5042	689.123	2.63524	9.37386	Vigorous	4	57.2489
10	Male	21.7135	79.6767	707.581	44.9889	11.1468	Low	2	95.6591
16	Female	27.4414	92.0967	323.845	82.9253	9.77675	Vigorous	5	61.1072
12	Male	19.5402	86.8161	626.496	73.7684	5.76865	Low	2	83.1049
14	Female	22.0162	65.0663	639.054	41.185	3.7519	Vigorous	3	84.5784
14	Male	19.0919	73.8581	306.235	73.5161	7.64003	Vigorous	1	82.2663
8	Female	21.9533	73.5631	460.218	55.1211	10.7717	Low	3	77.6961
8	Male	28.3176	82.6253	572.203	91.2629	14.9006	Vigorous	4	74.3065
8	Female	21.8269	71.6583	215.64	58.7127	5.8384	Moderate	5	70.996
9	Female	23.3387	64.6909	442.755	40.0734	14.0135	Moderate	4	95.8449
13	Female	21.0596	86.1473	292.975	86.2921	3.81914	Vigorous	1	50.4757
11	Female	21.9018	94.0415	525.138	4.98688	14.1719	Vigorous	3	52.6745
13	Female	15.2276	97.2643	705.751	90.0511	12.9884	Low	3	74.6256
6	Female	19.2562	98.9031	514.852	69.6347	3.25134	Low	1	66.5255
13	Male	21.5487	91.2447	221.59	94.0606	6.57822	Vigorous	1	70.4115
9	Female	24.507	65.5881	217.794	25.0505	3.61148	Low	5	99.8924
16	Female	21.7508	94.1245	563.302	69.4921	14.9461	Moderate	4	88.7567
6	Female	20.0673	75.9984	396.789	80.9463	8.13413	Moderate	1	93.8704
13	Male	20.8215	89.1965	543.6	70.2103	10.9461	Moderate	1	68.4287
9	Male	18.6344	81.2507	298.182	21.0334	5.81029	Low	4	61.978
11	Male	28.8674	93.1442	666.117	27.559	14.2048	Low	1	88.3995
13	Female	22.8261	77.0202	716.432	56.6742	6.29009	Low	5	90.3788
9	Male	15.2011	62.4718	733.535	44.6751	6.12258	Low	5	77.4949
8	Male	15.2917	82.2729	382.445	73.5117	6.7752	Vigorous	4	94.7971
14	Female	29.5944	66.8516	596.441	37.8677	8.54987	Vigorous	2	98.3663
8	Female	18.3218	98.6207	367.425	85.9481	3.22239	Vigorous	5	73.551
14	Male	27.0841	81.0785	657.654	43.192	10.1741	Vigorous	3	61.1333
7	Female	15.8741	82.1424	272.315	4.00413	3.37999	Moderate	3	75.8557
7	Female	28.8174	96.2906	657.659	1.73641	9.47043	Low	2	99.4767
7	Female	28.1163	84.9834	463.837	64.6743	8.49462	Moderate	5	64.6463
11	Female	23.5664	72.1092	713.33	54.0553	5.91056	Low	1	80.88
8	Male	15.135	71.8438	643.359	54.2745	6.95722	Vigorous	2	84.6992
14	Female	18.8672	80.0631	425.912	79.0009	11.4679	Moderate	1	60.6964
9	Male	21.1023	94.6643	742.124	37.572	3.11517	Low	3	79.423
6	Male	21.901	91.7892	370.002	99.5447	6.79977	Vigorous	2	65.7254
9	Male	19.4652	98.5096	780.193	94.553	11.1636	Low	5	92.7105
6	Male	15.4942	62.8754	660.322	1.29618	4.82729	Low	3	85.7377
10	Female	23.8519	70.733	794.405	89.5743	9.72463	Vigorous	5	91.3133
9	Female	22.8623	63.2083	232.343	68.055	5.0272	Moderate	1	59.9841
13	Female	19.245	90.0432	364.422	50.209	4.85714	Low	5	51.7287
13	Male	15.5696	65.6333	644.759	58.2747	12.2674	Vigorous	2	92.5263
12	Male	29.9189	63.9955	753.35	84.1857	6.1983	Low	1	69.3377
8	Male	22.2298	82.4669	217.262	95.1037	7.50923	Low	2	58.9861
6	Female	26.3401	76.4594	200.006	56.0334	11.7602	Low	1	54.5948
6	Male	21.7847	88.6041	353.746	18.1291	5.15424	Moderate	2	75.825
17	Female	15.6476	79.4806	711.667	63.9754	9.38084	Moderate	3	57.5064
16	Female	19.644	77.0134	660.292	7.6219	14.0138	Moderate	2	78.3346
8	Female	19.8017	77.02	404.166	63.5139	9.64592	Moderate	3	86.3653
11	Female	27.5753	94.8751	201.207	80.8612	3.58615	Vigorous	4	76.7529
12	Male	24.8134	75.809	532.823	35.3331	10.0764	Moderate	5	95.185
11	Female	19.1314	73.3359	342.773	7.11844	4.08184	Low	1	57.7785
11	Male	29.5161	73.5414	647.365	69.2226	6.38549	Vigorous	5	74.6977
11	Female	19.8231	67.864	467.81	33.9329	13.1961	Low	3	58.1595
8	Male	29.9735	94.4276	607.161	24.9097	3.13283	Moderate	3	93.7951
11	Male	29.9425	65.8652	711.385	68.9182	3.92416	Low	3	96.612
13	Female	17.8682	96.3444	521.456	96.9586	7.36037	Low	2	69.9998
16	Female	19.6911	71.3387	401.573	74.5322	14.9928	Low	5	65.2874
16	Female	22.2907	95.9771	661.726	49.135	6.50237	Low	3	63.9658
7	Male	24.9615	91.6328	359.112	60.0511	4.8873	Moderate	4	92.9864
10	Female	22.9207	83.2795	734.911	14.2279	9.59307	Low	3	84.1221
6	Female	29.5416	86.7788	242.857	81.3213	9.23106	Low	5	94.0297
17	Male	25.8598	73.0338	701.281	60.4295	8.39544	Low	3	55.8758
6	Female	18.1807	82.9691	254.933	96.583	14.3598	Low	3	73.8014
10	Male	16.5765	71.6961	233.682	97.9483	6.36179	Moderate	1	83.809
17	Female	25.326	76.0909	417.954	35.4587	6.51989	Low	3	94.8545
8	Male	17.3768	90.5865	773.93	98.8546	4.68308	Vigorous	5	69.101
9	Male	26.8152	69.7573	790.092	95.6834	11.3675	Vigorous	1	65.6545
8	Female	19.6656	93.5538	321.242	63.9832	6.85643	Low	1	95.6483
6	Male	19.9034	75.0353	289.183	33.3464	12.6329	Low	3	52.3767
6	Female	15.162	81.2868	411.772	75.334	14.6611	Moderate	3	73.9798
17	Female	25.5152	97.6784	402.252	27.1237	3.52422	Vigorous	4	72.9313
17	Male	16.699	87.2502	655.756	62.9844	14.9175	Moderate	5	57.3028
10	Female	26.5932	85.8242	466.399	2.45816	6.04925	Low	5	69.7475
11	Male	22.378	88.4643	667.93	62.8583	8.04132	Vigorous	2	86.13
8	Male	26.7642	96.7245	649.228	95.1608	12.3329	Vigorous	2	68.3434
17	Male	23.7589	69.9405	546.986	23.5143	10.984	Moderate	5	65.483
14	Male	16.2365	84.5296	700.107	77.8179	12.3412	Low	3	89.0948
10	Male	26.4848	76.0158	317.389	29.3424	8.59598	Vigorous	1	99.4358
13	Male	16.047	60.4742	297.086	70.785	13.9928	Moderate	4	88.9676
6	Male	22.1805	65.012	650.39	69.9972	12.4793	Vigorous	3	92.3172
10	Male	17.5852	72.9997	346.878	18.4738	6.71074	Low	1	96.975
8	Female	26.285	82.6	201.677	59.7128	14.3818	Low	5	90.0886
17	Female	28.6739	95.259	747.176	85.9169	14.5327	Low	3	99.0177
6	Male	23.3119	91.6446	573.762	38.2533	7.98064	Moderate	4	87.3642
9	Female	22.9072	82.1333	466.963	71.0277	10.8235	Low	2	83.0761
10	Female	26.4594	62.9548	635.442	67.443	12.7772	Moderate	1	84.6674
12	Female	15.0762	71.4363	399.999	25.7514	12.8076	Vigorous	3	95.0041
6	Female	28.7664	74.6683	772.2	91.8644	3.16948	Low	4	84.1504
8	Female	17.9617	84.8687	241.172	56.3512	10.5482	Moderate	3	88.0603
7	Female	29.7618	62.5969	584.569	35.5293	14.6844	Moderate	5	60.8005
14	Male	26.0438	81.2077	666.374	16.4358	5.77617	Moderate	1	95.6325
15	Female	26.6138	96.0586	481.476	47.3458	12.5473	Low	5	72.3607
11	Female	24.843	88.2173	652.981	73.0113	9.41097	Moderate	5	58.0534
15	Female	22.0749	91.8831	756.146	62.364	5.65764	Low	2	89.9894
8	Female	23.5744	87.267	646.396	72.7053	3.61246	Low	5	67.8197
13	Male	15.696	68.2636	385.62	79.1761	12.1191	Vigorous	4	59.206
13	Male	24.3594	64.4194	537.108	44.1005	6.79764	Vigorous	1	62.8126
7	Male	24.3915	93.1796	746.962	52.0166	7.50703	Low	2	51.7474
11	Male	28.368	87.8202	469.459	98.6422	8.82277	Vigorous	3	54.5311
12	Female	22.5848	83.0025	609.019	96.8051	9.08634	Moderate	5	79.6312
7	Male	16.1572	67.5713	479.309	41.4817	5.47423	Low	3	93.3109
16	Male	19.5929	84.1338	272.806	68.518	11.0477	Vigorous	2	72.4265
15	Male	24.8344	61.2529	235.159	26.759	11.3105	Moderate	3	81.3029
7	Male	18.5889	64.7536	771.364	15.2698	4.70761	Low	4	90.4867
15	Female	19.2079	72.4756	567.525	76.8401	9.39491	Moderate	2	67.8384
6	Male	27.307	77.7495	262.289	43.618	10.3111	Low	1	82.7157
13	Female	23.7648	64.8226	714.463	17.7053	5.23502	Vigorous	1	67.5216
6	Male	22.6279	64.7976	513.616	75.8848	13.7335	Moderate	1	82.1358
14	Female	19.7768	89.0357	663.159	91.517	8.79391	Vigorous	1	60.8804
16	Female	25.9639	82.7888	276.054	93.3274	4.38034	Moderate	2	98.892
11	Male	19.3158	81.3497	744.146	59.6334	7.01275	Moderate	2	53.8089
12	Male	26.056	78.0974	554.321	47.9641	8.72353	Moderate	2	75.2616
15	Male	16.0515	99.0617	642.956	14.1867	3.12173	Moderate	5	64.3148
12	Male	27.9681	61.992	218.828	79.279	3.38292	Vigorous	2	80.0419
15	Female	22.4935	67.2251	389.183	94.5323	3.66625	Moderate	2	71.4153
8	Female	21.5776	85.9003	360.467	88.946	9.45762	Vigorous	2	65.3333
7	Male	24.1654	65.4546	769.757	75.1783	7.03306	Moderate	1	62.5019
14	Male	24.3629	83.5752	311.203	0.456886	13.7172	Low	4	59.1249
13	Female	16.9805	82.7104	624.231	40.7751	9.71081	Low	1	89.144
17	Male	26.3435	98.8402	225.652	41.0714	12.1188	Moderate	4	61.11
15	Female	19.1389	95.3355	318.61	89.4368	11.2456	Low	4	88.6763
12	Male	28.5744	97.8221	403.158	6.56507	9.24385	Moderate	4	74.2519
14	Female	27.2678	64.5441	676.704	53.1223	11.9366	Vigorous	1	53.6114
9	Female	20.194	94.7259	673.986	13.6134	9.53647	Low	5	58.2721
9	Female	27.1161	65.1636	771.561	66.2294	7.62548	Moderate	3	94.6452
6	Female	20.3459	85.3173	750.061	79.2255	8.22966	Moderate	5	80.1408
13	Female	16.5142	88.8031	248.909	64.1959	13.062	Vigorous	1	59.2167
17	Male	29.4283	66.4341	697.921	79.4585	9.75928	Vigorous	4	85.1882
8	Female	24.789	85.3064	470.704	60.7496	7.52755	Moderate	3	91.1631
12	Male	21.8415	62.0984	719.532	18.9839	5.15692	Moderate	5	66.5327
17	Female	20.9666	71.7306	253.572	38.2664	8.94429	Moderate	2	77.8298
7	Female	19.8706	96.8463	693.661	95.6869	6.02885	Moderate	5	64.6725
7	Male	29.7217	66.8692	295.786	28.8175	14.467	Moderate	1	54.0031
12	Male	17.0212	62.6108	400.305	6.28624	8.89179	Moderate	3	69.9755
11	Male	19.7221	77.7471	217.309	38.483	3.10738	Vigorous	2	87.5716
8	Male	22.2825	94.0247	274.237	36.6307	4.11453	Low	3	72.934
14	Female	22.17	63.0669	467.436	47.0309	6.41189	Moderate	3	70.2635
15	Male	22.0705	74.2214	691.003	56.0303	4.10595	Moderate	5	68.3004
11	Female	17.6368	95.991	664.202	99.2423	13.7275	Vigorous	4	72.9458
15	Male	17.174	64.7262	341.179	75.6234	13.2522	Low	5	65.9114
15	Male	18.8215	72.4267	291.014	3.58908	14.6503	Vigorous	2	80.6092
11	Female	28.7179	91.1368	433.558	71.2712	11.4776	Vigorous	1	53.1783
6	Female	16.6958	81.7284	729.961	82.4232	10.7456	Moderate	5	90.3694
9	Male	26.3614	93.2933	254.855	89.5631	14.082	Moderate	4	58.6583
15	Female	26.3632	64.4638	525.748	42.4006	14.3567	Vigorous	4	81.6722
11	Female	27.1466	96.8222	253.284	31.3626	13.5299	Moderate	5	72.4941
11	Female	28.2992	97.3965	482.127	83.9325	13.3377	Moderate	2	88.6747
16	Female	18.9455	66.2125	276.075	77.7615	11.0604	Moderate	4	91.307
17	Female	18.3684	61.355	248.202	53.6042	3.01927	Low	4	60.21
10	Female	21.9826	99.5937	314.51	11.7883	8.1542	Low	2	83.859
6	Female	18.9763	79.2901	353.154	65.1761	10.628	Moderate	2	59.4954
13	Female	26.0146	82.883	365.759	6.56676	9.56553	Vigorous	2	56.1999
10	Male	24.5391	84.6362	587.161	10.0367	12.8535	Low	2	96.5148
17	Female	28.1248	91.5867	232.989	33.114	12.8268	Vigorous	5	58.2195
17	Male	16.2411	92.4795	248.485	37.1175	10.1842	Moderate	5	61.4066
17	Female	28.7263	67.757	313.224	46.1974	3.26393	Vigorous	3	56.5162
10	Female	19.4002	69.4655	723.238	33.9143	7.43196	Vigorous	3	73.5146
12	Female	22.3604	95.0733	577.163	3.37882	5.7458	Low	3	95.9804
9	Female	21.5792	92.7807	638.222	15.7416	7.06546	Vigorous	4	63.2028
11	Male	26.4047	84.7048	422.217	11.5112	10.4075	Vigorous	2	77.0926
9	Male	21.305	99.788	327.932	43.1184	3.79754	Low	5	70.5729
8	Female	29.1533	89.4074	222.777	21.2129	3.2669	Moderate	5	66.8005
12	Male	28.538	68.6335	493.121	29.3545	8.24247	Vigorous	2	78.6076
13	Female	28.0824	93.8658	544.569	47.1567	12.5229	Moderate	3	77.9446
9	Female	16.0689	76.5893	738.202	23.5562	3.36838	Moderate	4	67.9683
7	Male	27.8139	61.4461	729.256	24.5929	13.1886	Moderate	5	92.5282
17	Male	26.7245	72.8569	454.811	83.3144	7.60656	Low	1	52.6586
15	Female	16.5527	90.542	454.147	54.8087	4.41883	Moderate	4	54.2619
8	Female	16.6112	98.4082	296.674	85.6759	9.80997	Vigorous	4	99.5391
6	Male	16.5175	71.0455	354.469	51.4526	14.4283	Moderate	3	87.3841
13	Female	15.17	69.8607	755.398	90.9264	9.51015	Moderate	2	90.1964
8	Male	23.2295	82.5447	284.622	25.4742	11.2396	Moderate	1	80.1351
17	Female	29.6009	92.4674	781.22	61.667	12.7971	Vigorous	3	70.993
15	Female	21.5803	89.861	502.843	50.3232	12.5921	Moderate	2	81.4613
12	Male	23.1114	82.3984	473.964	91.8691	3.87742	Moderate	1	54.6292
15	Male	29.5195	85.2556	304.783	41.848	11.8919	Moderate	5	87.8885
10	Male	18.8277	69.684	596.925	85.4824	14.3934	Low	1	77.0372
15	Female	27.8771	77.303	475.907	56.3904	11.4078	Vigorous	3	97.8366
10	Female	23.1959	70.2146	422.398	70.8543	13.0373	Low	1	81.8738
12	Female	23.5421	95.3767	358.71	88.6893	8.8266	Vigorous	1	57.5846
14	Female	20.1476	64.5022	239.892	99.6906	6.82883	Moderate	1	73.8775
17	Male	23.4238	87.1896	511.597	73.114	11.1149	Vigorous	5	52.8911
10	Female	16.0971	70.4113	387.745	31.4522	8.9064	Vigorous	2	87.2715
6	Female	26.4697	79.0231	624.719	29.9012	13.7435	Vigorous	1	75.0916
15	Female	19.2703	71.9765	634.113	30.9104	14.6926	Vigorous	4	68.4827
15	Male	28.3141	72.9298	399.264	9.79083	12.8376	Low	3	98.4275
6	Female	20.5178	70.4157	601.472	5.35989	14.9122	Vigorous	4	97.0299
7	Female	17.1424	90.1117	355.205	58.0843	7.18045	Low	2	97.6416
11	Male	25.4382	74.6286	636.304	81.0589	13.7491	Low	3	61.0485
14	Female	17.4687	89.0543	209.646	3.61345	6.9592	Moderate	2	86.4285
13	Female	26.3052	78.2428	290.965	56.6634	4.41646	Vigorous	3	97.2691
10	Male	29.5217	81.8898	347.005	37.1761	10.4565	Moderate	4	78.5435
6	Female	26.6933	81.7315	663.761	89.2485	8.45986	Vigorous	4	60.708
12	Female	15.3367	99.0341	239.826	14.5387	14.0604	Low	5	90.8906
10	Female	23.9983	74.6825	312.834	56.3432	8.90633	Low	2	93.9959
11	Male	25.4312	68.3074	415.174	97.0921	14.1316	Low	4	85.1618
12	Female	27.3819	96.4717	205.505	34.5033	3.94361	Vigorous	3	64.6776
8	Female	15.84	66.9936	657.273	74.1777	12.9661	Vigorous	1	59.5347
17	Male	22.2016	93.3769	536.063	88.2451	12.1094	Vigorous	1	81.2135
15	Male	23.0306	66.0086	740.408	18.6211	11.6397	Vigorous	1	74.14
8	Female	17.5369	86.349	218.619	99.2527	7.26163	Vigorous	5	83.4391
10	Female	19.8367	66.0216	362.834	80.9387	12.4051	Moderate	4	55.585
11	Female	21.6033	96.9234	638.751	13.7564	8.79956	Vigorous	2	56.7957
14	Female	27.4981	82.6003	605.09	31.0885	11.5824	Moderate	2	68.1445
17	Male	28.9411	73.171	345.834	62.497	9.62673	Vigorous	5	62.938
10	Female	24.4263	65.6129	557.413	88.4918	4.88928	Vigorous	3	80.9669
6	Male	20.9242	74.8477	676.255	19.4836	3.7747	Vigorous	4	68.377
9	Male	18.8105	88.2008	220.028	73.1206	7.39424	Vigorous	4	84.1985
10	Female	29.732	75.398	630.577	27.0648	14.1935	Low	3	88.4399
17	Female	29.7453	69.8438	351.258	80.5416	9.35682	Low	3	59.3584
15	Male	28.8747	83.0964	768.711	68.3442	12.6263	Moderate	4	95.9912
15	Male	26.785	76.7129	522.932	52.2909	9.91144	Moderate	4	89.358
10	Female	19.8867	66.6322	220.032	64.9866	14.4949	Vigorous	1	81.339
12	Male	27.255	66.1595	442.058	87.6445	7.43347	Vigorous	2	95.4464
9	Female	21.1319	88.2985	779.787	38.6426	3.68461	Vigorous	1	63.2934
6	Female	19.9016	98.9869	638.224	76.925	12.368	Vigorous	1	71.0857
10	Male	26.173	69.3238	380.287	15.8905	11.4655	Low	2	54.2893
12	Male	16.1948	90.9259	545.16	70.1186	9.33041	Moderate	5	72.8091
15	Female	15.7284	63.5043	559.461	75.0657	6.91669	Moderate	5	75.32
15	Male	21.7193	75.263	214.009	44.2998	5.25918	Moderate	5	80.8033
11	Female	21.6846	80.2675	307.3	79.3622	8.78731	Low	5	53.202
10	Female	28.4347	70.7499	531.066	55.7103	10.9944	Vigorous	3	51.6233
9	Female	16.8923	81.1831	441.652	93.6274	9.94664	Low	1	70.9945
7	Male	16.8493	95.3046	314.023	11.2466	8.24989	Low	3	59.4567
9	Female	17.2118	97.7775	663.601	13.0821	9.47633	Moderate	3	87.9394
15	Female	15.446	64.0223	493.397	84.2427	4.29546	Low	2	83.4368
15	Female	16.076	70.8738	385.984	84.2361	11.3501	Moderate	5	66.2913
8	Female	24.898	99.1654	297.006	47.1225	11.8111	Low	4	52.2892
15	Female	21.4738	70.8167	566.698	96.3962	3.13743	Moderate	5	59.1222
6	Female	26.454	87.7083	599.757	67.9389	6.24623	Moderate	1	84.584
13	Female	29.889	70.1381	601.758	98.2853	4.1054	Vigorous	3	99.5082
10	Female	24.8855	74.2546	332.172	53.2395	14.9788	Moderate	1	66.323
9	Female	15.7568	67.6512	557.203	20.1613	10.1201	Low	3	90.0998
13	Female	16.5684	94.252	743.244	44.4393	8.58886	Moderate	3	93.3548
12	Female	28.2151	95.306	411.913	98.0487	8.55601	Low	3	52.409
7	Male	22.9124	71.8765	326.46	37.0414	14.5773	Moderate	4	95.8111
6	Female	27.3726	92.9436	663.29	95.7016	10.9183	Vigorous	5	73.3101
17	Female	27.8492	74.3297	306.13	79.7021	5.02391	Vigorous	3	98.2121
16	Female	28.9151	63.9608	352.249	44.2106	8.37791	Low	2	76.9278
9	Male	29.2474	90.3231	260.387	54.1871	12.2904	Moderate	3	61.7572
13	Female	23.3224	83.8578	360.725	60.7439	8.0802	Low	5	98.7334
17	Male	20.1153	70.9753	446.201	66.5766	6.7144	Vigorous	5	62.1652
7	Female	29.428	70.12	238.495	7.66992	14.8946	Low	4	94.1239
8	Female	23.2111	99.0249	723.025	93.3588	14.2276	Low	3	58.6564
17	Male	15.9638	94.5	508.205	59.7	14.2987	Moderate	2	83.7384
6	Female	24.6416	92.3919	552.862	93.1149	4.58007	Vigorous	4	70.5646
6	Male	23.8153	65.1207	422.771	63.1898	5.81106	Vigorous	4	98.6009
8	Male	28.4369	90.2075	601.901	43.1015	8.3048	Moderate	3	59.2386
16	Female	24.7978	68.5816	459.069	56.6928	12.9856	Moderate	3	70.4397
10	Female	20.2358	99.0956	656.788	82.9503	11.8419	Moderate	4	81.9888
17	Female	29.4934	62.0836	692.841	32.6126	13.196	Vigorous	4	98.881
8	Female	27.0243	74.0855	603.109	95.646	14.0492	Vigorous	4	65.1932
6	Male	24.4563	77.1459	494.801	46.5955	12.3692	Moderate	1	69.8436
6	Male	19.3939	92.9681	669.362	95.6237	6.14124	Low	4	73.0896
13	Female	20.6031	90.6489	496.571	88.0757	6.42535	Vigorous	5	62.635
15	Male	25.0495	74.9997	266.906	76.7662	7.22985	Moderate	2	90.8677
16	Male	16.0797	82.6224	269.804	46.7438	6.6369	Moderate	2	54.5998
17	Female	18.8502	93.4238	769.15	58.6945	5.98919	Low	3	85.2395
17	Male	25.7085	60.728	328.138	83.8029	12.0298	Moderate	4	76.6964
7	Male	22.2003	92.0871	689.555	54.4056	3.40789	Low	2	62.0963
8	Female	21.0359	97.8758	348.023	73.819	11.7407	Low	2	74.6415
7	Male	17.2719	61.2826	458.468	79.0659	12.8828	Vigorous	5	91.4975
8	Female	21.6277	61.8232	592.969	51.3095	3.79253	Moderate	5	72.2721
12	Male	26.5604	73.7806	295.32	53.6248	3.74217	Vigorous	1	56.0949
6	Female	18.9602	63.5108	642.348	19.7835	6.42557	Vigorous	1	52.0401
15	Male	15.081	79.171	613.948	24.4739	5.49968	Vigorous	2	88.8898
13	Male	25.0276	89.1484	525.85	90.4943	9.9736	Moderate	3	66.5217
15	Female	29.5894	82.676	539.534	84.033	11.1054	Moderate	2	96.5622
15	Female	24.1024	67.8573	263.463	1.01226	10.6097	Moderate	3	80.8574
15	Female	16.7988	86.1925	461.569	86.9388	7.28817	Vigorous	2	71.8142
7	Female	19.811	87.3942	251.943	2.52349	8.98077	Low	5	78.2232
8	Male	28.0146	97.2978	384.718	45.828	10.6799	Vigorous	4	72.8566
14	Male	18.4885	65.8719	740.187	6.74327	4.43312	Low	2	95.2906
12	Male	24.1154	87.6934	544.72	96.8823	5.75414	Moderate	1	72.9011
9	Female	21.0401	96.4571	645.622	97.2319	13.686	Moderate	3	55.2032
15	Male	18.1177	80.0626	544.332	61.0871	7.10792	Vigorous	3	79.8544
10	Male	27.2011	74.472	316.542	39.2205	12.6139	Low	2	81.1491
7	Female	26.1425	66.83	556.885	51.1993	6.01188	Moderate	3	88.2665
16	Female	24.9239	94.6715	653.233	76.2299	3.49968	Moderate	1	96.6642
13	Male	18.545	75.7699	283.043	22.3193	9.00481	Vigorous	5	72.1541
9	Female	16.4679	96.9953	690.144	44.1722	13.7098	Vigorous	4	67.6038
14	Male	23.6424	93.9103	533.235	73.7269	12.8314	Vigorous	4	74.5386
10	Male	23.3052	75.0656	202.565	39.5392	6.03527	Low	3	95.0099
14	Female	17.8258	82.9566	511.867	3.19965	13.9192	Low	2	98.9991
9	Male	15.8437	61.087	437.403	50.7394	8.75659	Moderate	3	98.5618
15	Female	16.2106	70.5289	377.868	73.7411	3.58799	Vigorous	1	61.4848
10	Female	29.8916	88.4109	662.754	97.6816	3.3351	Moderate	2	74.8448
14	Male	26.7538	87.1164	739.7	3.70462	8.82136	Low	5	62.9737
13	Male	28.8298	74.1348	657.592	53.9921	9.55587	Moderate	1	68.3991
8	Male	17.9258	92.3443	708.064	44.9939	3.95896	Moderate	5	51.5842
6	Female	29.4085	69.4334	745.269	24.2449	14.0669	Vigorous	2	58.0301
8	Male	17.1398	78.4508	747.578	63.7763	11.6186	Moderate	5	69.8538
9	Female	22.6362	78.9012	268.783	16.3622	12.6154	Vigorous	1	68.2352
7	Female	27.4454	73.6327	473.831	28.3865	10.0083	Moderate	1	63.9416
6	Male	20.2471	98.1866	200.172	78.1757	10.9625	Moderate	3	61.5155
12	Female	21.3724	87.8674	503.878	46.0412	7.65432	Low	2	87.4478
13	Male	16.9228	81.568	754.546	99.3671	11.1516	Low	4	64.7275
12	Male	16.8438	80.4206	319.461	38.6461	14.7382	Moderate	4	85.3272
10	Male	24.2935	66.3718	583.872	46.3261	10.7726	Moderate	5	68.4313
17	Male	25.133	74.8875	586.627	30.0258	7.0996	Vigorous	4	90.099
6	Male	26.66	86.9109	296.212	23.6294	6.42287	Low	4	58.3617
12	Male	23.3502	96.9828	343.116	92.2281	14.5602	Low	1	57.8802
12	Male	24.6864	92.6586	477.213	74.8827	5.22003	Moderate	1	83.9836
14	Female	15.2028	72.0156	312.926	33.3403	12.6744	Vigorous	1	95.7458
8	Male	17.4326	77.3583	550.996	70.0156	8.58315	Low	4	57.1493
14	Female	29.7737	63.3167	490.725	96.5784	8.32512	Moderate	5	53.6852
6	Female	16.1399	64.0869	511.519	7.4048	11.9705	Moderate	2	96.7319
6	Female	25.1818	78.8092	280.681	26.4504	4.77646	Moderate	3	55.8663
9	Male	17.6412	81.2088	510.351	20.0579	8.59555	Moderate	5	62.5183
14	Female	25.7508	70.5611	229.687	86.9783	3.43	Moderate	1	96.4747
11	Female	25.5899	85.7113	728.921	17.919	11.0449	Low	5	90.1459
16	Male	18.513	88.1352	405.95	30.8076	3.70053	Low	2	67.1379
8	Male	19.0445	71.9646	713.802	54.3861	4.04747	Vigorous	1	97.7264
6	Female	24.8216	90.337	620.994	62.1094	13.1379	Moderate	2	78.4024
9	Male	20.8513	68.2242	659.704	80.8184	8.31546	Vigorous	3	53.6124
17	Male	17.9182	81.7701	388.727	40.7323	5.41171	Moderate	5	85.1533
14	Male	25.9752	92.1712	336.646	53.4245	10.111	Moderate	3	76.8639
8	Male	17.3122	81.4804	444.044	96.5462	9.2314	Moderate	4	78.6294
17	Female	27.8347	96.3185	214.536	29.7362	7.9309	Vigorous	5	99.7052
14	Male	22.72	62.34	751.253	24.8094	13.865	Moderate	4	57.6257
12	Male	16.5855	83.5326	432.209	71.0599	11.9935	Vigorous	2	82.8398
17	Male	25.4111	82.4702	793.134	77.1136	4.81911	Low	4	72.9371
9	Female	22.7874	86.4141	656.87	41.4779	9.8493	Moderate	2	63.5947
8	Female	19.4709	93.3363	248.309	21.2979	4.06493	Vigorous	3	84.6772
15	Male	21.3381	89.0341	596.113	77.8923	5.93585	Low	1	83.4106
10	Male	19.4751	91.6113	362.503	67.0493	13.9183	Moderate	3	92.8248
10	Female	18.9454	71.5527	346.231	87.6228	8.54496	Low	4	93.9435
8	Male	17.4541	75.4999	353.938	84.4326	13.7053	Moderate	2	78.091
17	Male	20.4415	85.0711	749.645	20.5195	4.99199	Vigorous	4	66.2786
14	Female	18.7648	82.1385	499.988	83.2339	5.4641	Moderate	1	76.479
9	Male	25.2515	98.4442	601.683	17.5174	7.2339	Moderate	5	67.9628
16	Male	25.2582	67.4734	368.569	86.3704	7.39591	Vigorous	5	63.8678
10	Female	22.5276	74.0511	513.773	77.0321	11.9433	Vigorous	5	77.5788
9	Female	26.6692	82.9102	410.06	56.9861	10.1929	Vigorous	4	82.8967
10	Male	27.6201	94.7186	392.683	64.2222	9.63899	Moderate	5	79.5286
12	Female	23.6965	97.1739	348.181	10.4079	10.2285	Low	2	97.721
14	Male	24.284	73.4415	445.404	3.98852	11.7863	Vigorous	1	64.9318
12	Male	19.2433	62.6843	596.018	33.0647	13.7138	Low	3	68.6171
10	Male	28.423	76.8648	333.226	82.1406	7.97688	Vigorous	2	83.3821
15	Female	15.3631	75.7738	779.266	46.5786	12.6351	Vigorous	1	80.0179
15	Female	20.229	99.4595	274.767	22.3394	8.94116	Moderate	3	50.0932
12	Male	25.827	77.2424	488.124	83.4549	11.6649	Vigorous	5	65.6143
15	Male	16.2013	72.2289	251.017	22.8627	13.4979	Low	3	62.6881
10	Female	17.7475	74.6151	213.599	81.5494	3.38658	Moderate	4	91.9957
8	Female	23.8393	75.8771	753.606	45.298	9.55956	Vigorous	4	93.3124
12	Female	23.3999	92.8616	686.231	46.3495	14.8726	Low	5	64.1947
16	Male	26.0839	63.2406	616.493	27.272	8.95469	Moderate	5	55.1036
16	Female	27.1892	72.6603	719.114	90.0174	13.3716	Low	2	60.2601
7	Female	16.9287	98.6527	681.709	8.87853	5.2308	Moderate	2	58.8284
17	Male	15.2757	66.1241	588.343	14.4406	10.2514	Moderate	4	61.8718
14	Male	25.3446	89.7041	708.405	63.5885	13.4437	Moderate	1	61.7322
15	Male	19.5209	74.2557	434.48	85.0115	8.1784	Vigorous	2	73.9919
15	Female	24.3898	83.2714	531.651	9.54513	8.84066	Moderate	1	65.9821
17	Male	17.2582	63.9819	665.786	73.3752	3.98421	Vigorous	4	77.9911
6	Male	22.0356	72.2565	250.879	74.2512	3.50607	Vigorous	2	67.2067
11	Male	22.5664	80.0346	715.187	58.1523	8.6245	Vigorous	1	90.7338
12	Male	23.7762	69.268	294.098	48.6728	13.1217	Vigorous	1	97.5396
13	Female	22.6976	81.6748	718.725	32.1088	14.1759	Moderate	2	70.1959
15	Male	22.4354	68.7904	386.8	35.1462	10.9038	Vigorous	5	52.4734
14	Female	19.991	86.004	396.07	67.4433	12.9168	Low	3	61.9789
7	Female	16.0677	96.1742	244.369	6.52873	11.8182	Low	5	55.0929
16	Female	16.3428	63.4195	731.54	58.4935	11.4178	Moderate	3	67.2382
15	Male	21.5067	68.6646	304.706	27.8732	12.2284	Vigorous	1	82.2557
7	Female	20.3369	93.7769	578.03	46.6606	9.06364	Low	2	75.9454
10	Male	22.742	85.2621	586.381	55.898	8.49526	Low	4	62.1438
10	Male	19.5726	63.1484	368.691	88.5659	4.90972	Vigorous	2	88.363
11	Male	25.3187	79.454	791.397	57.9075	13.1258	Vigorous	5	56.574
8	Female	27.9593	68.3903	238.5	22.716	3.53537	Moderate	3	61.4098
13	Male	19.4829	67.9639	564.723	7.94595	6.20933	Low	2	83.8024
6	Male	17.8948	97.6258	487.726	62.6988	9.23899	Moderate	3	59.8617
11	Male	16.7427	90.4617	347.29	54.5048	14.6592	Low	5	83.9381
9	Female	24.2438	87.8492	298.131	67.1798	12.4317	Vigorous	5	98.8471
6	Female	21.6578	69.5572	642.251	45.9397	7.42405	Low	2	91.5677
12	Female	17.8202	64.7429	749.789	82.5126	11.5674	Low	4	58.0005
14	Male	24.7971	94.8333	264.528	92.018	14.1764	Low	4	76.0249
9	Female	17.2272	60.2352	316.388	4.00044	9.4666	Vigorous	3	71.1161
9	Male	23.3145	75.5239	791.762	74.4087	8.54328	Vigorous	2	99.5835
11	Male	22.9072	71.1045	209.014	3.51605	9.63592	Low	1	98.22
17	Female	26.0134	82.815	504.951	44.5097	6.73836	Low	5	56.3556
8	Male	15.8266	70.0203	509.668	46.1603	13.8882	Vigorous	3	95.4365
17	Female	28.3181	72.4482	357.897	69.6218	12.5674	Vigorous	5	59.6709
11	Male	25.5449	94.0016	597.817	35.2403	11.4658	Vigorous	3	65.9726
12	Female	18.2419	84.1276	766.965	82.0901	10.0691	Low	2	67.6704
16	Male	17.7511	65.8273	470.128	34.2864	14.6337	Moderate	3	64.3411
15	Male	21.4749	89.0589	649.652	34.2518	6.57247	Moderate	3	92.6622
15	Male	27.2635	68.2984	587.642	22.2761	6.39762	Vigorous	1	66.4966
8	Male	27.6442	77.3202	483.765	68.3869	5.90566	Moderate	3	90.8369
12	Male	22.8068	85.8643	229.887	7.65872	11.9013	Low	4	99.7188
8	Female	27.9122	70.8772	645.05	36.3055	12.5674	Moderate	3	92.0381
7	Male	15.0817	75.3643	417.951	26.6891	10.1654	Moderate	3	67.3071
17	Female	15.5276	89.366	334.697	22.9336	10.8238	Moderate	2	85.5626
15	Female	28.6773	97.5164	768.961	6.09833	7.18753	Vigorous	3	76.6962
9	Female	26.63	81.1698	664.102	19.0383	3.47709	Low	1	89.3259
17	Male	21.7606	60.3988	777.361	44.6244	6.04363	Vigorous	2	57.6549
13	Male	26.3042	73.5386	353.73	50.3741	10.0116	Moderate	5	81.9067
14	Male	29.3346	75.9454	701.476	26.9505	12.7552	Vigorous	4	88.6833
12	Female	26.5813	73.5669	564.633	65.0244	12.3263	Low	4	88.0616
6	Male	27.6356	77.4508	788.902	33.5793	5.15385	Low	5	98.1797
8	Male	26.4091	85.3067	767.79	36.7246	3.61735	Low	3	52.9206
17	Female	17.5232	64.8451	783.781	78.2624	13.2067	Low	1	67.289
14	Female	27.5036	70.9052	771.061	55.1967	3.90707	Moderate	1	73.8277
17	Female	17.9266	80.3059	204.597	95.3175	7.71974	Moderate	1	65.4882
6	Female	28.3892	72.6229	644.651	35.9301	4.13071	Moderate	1	65.4895
14	Female	21.8797	99.6434	363.161	82.784	9.76858	Moderate	3	58.8064
13	Female	25.1547	77.2573	623.016	73.8338	7.36004	Moderate	5	90.6476
6	Male	22.4586	94.792	788.367	89.0189	5.42992	Vigorous	5	95.4035
11	Female	16.4099	95.8604	223.616	95.6791	10.142	Low	4	54.1164
10	Male	19.3608	93.4403	540.193	0.767652	7.3607	Moderate	5	57.7449
11	Male	29.756	61.8759	640.972	8.82977	5.00146	Low	1	61.4226
15	Male	29.4107	97.9099	352.015	67.4339	11.401	Low	3	75.4494
17	Female	19.8073	65.1497	335.073	39.02	13.0417	Moderate	2	89.5586
10	Male	29.9445	61.3761	236.207	81.9125	6.28491	Moderate	2	53.5728
11	Female	27.6833	76.5748	256.352	1.19798	5.2371	Low	1	81.8406
10	Female	24.1644	67.7854	594.05	80.6977	3.90302	Low	4	57.4668
16	Male	15.6019	67.3679	503.126	13.5242	9.33483	Low	2	98.5729
17	Female	28.5217	71.5128	218.043	29.0249	12.9755	Vigorous	1	94.9387
10	Male	23.3614	69.9362	781.797	96.9078	6.00948	Vigorous	3	97.4791
9	Male	28.0271	87.3918	593.628	5.15981	8.52765	Low	2	55.3082
8	Female	27.5164	67.4711	509.281	34.9041	4.92964	Vigorous	1	74.4018
8	Male	27.4951	81.7247	363.635	8.45288	7.85041	Low	2	58.2623
9	Male	25.4726	99.4571	594.859	85.3604	3.18534	Low	3	80.0178
14	Male	19.3712	77.2953	418.501	70.3016	13.9287	Moderate	5	61.637
7	Female	20.0424	85.6749	621.496	80.0337	11.1189	Low	5	88.5315
14	Male	19.627	98.7749	609.543	52.728	6.99376	Moderate	3	82.2001
6	Female	15.3007	65.5056	255.646	35.772	13.5744	Moderate	3	78.5802
6	Female	23.7385	76.7443	745.556	0.227362	5.19516	Low	5	91.2614
10	Male	25.4825	94.0077	492.185	27.7927	3.9448	Vigorous	3	75.0137
11	Male	27.808	97.2922	435.767	51.4554	14.3115	Low	3	63.4926
11	Female	17.1025	84.0494	773.277	66.4362	6.7082	Low	3	81.0353
8	Female	23.1627	65.7368	462.926	22.8937	14.2317	Vigorous	5	97.8531
12	Male	15.1201	96.0589	632.733	13.8901	10.6514	Moderate	5	80.058
14	Male	16.4264	66.9779	593.082	20.1615	14.7605	Vigorous	2	81.481
16	Female	15.8132	74.1151	299.084	35.4076	12.0412	Low	5	96.7375
17	Female	25.8822	75.0203	794.686	14.8378	4.26581	Low	2	75.7638
15	Female	16.2159	77.8917	478.163	15.6817	13.2267	Vigorous	5	99.8179
13	Female	25.7468	91.6066	436.87	4.37517	4.77454	Vigorous	4	57.9831
11	Female	18.7444	92.0858	751.768	85.6725	11.3064	Vigorous	2	76.852
17	Male	28.1657	88.7862	517.543	21.9759	9.00489	Moderate	3	60.645
13	Female	27.1972	60.8851	623.046	82.1902	11.4927	Vigorous	4	72.6663
17	Female	29.3675	82.5938	707.748	43.8309	12.1799	Low	5	58.5287
10	Male	28.2564	89.8997	341.297	63.2438	12.644	Vigorous	5	61.1264
13	Male	28.9999	77.785	301.68	7.57021	13.0198	Low	4	60.54
15	Female	27.8811	97.7974	241.104	58.358	13.1667	Moderate	1	66.0016
17	Female	25.4007	92.9524	738.28	28.9995	7.95089	Moderate	3	56.7303
9	Male	17.5539	85.5262	320.22	9.521	13.6707	Vigorous	2	90.4671
15	Female	19.0756	62.497	384.652	90.8232	11.635	Low	4	61.0338
13	Female	18.1909	86.0938	371.484	60.3628	13.0677	Moderate	2	70.8284
15	Male	24.0538	96.4632	382.753	24.1708	14.8703	Vigorous	5	50.8029
17	Female	22.5543	75.1778	600.837	41.9648	4.39698	Moderate	1	55.2441
7	Male	28.0062	93.5253	772.468	35.69	7.44696	Vigorous	1	94.8136
17	Male	29.2901	72.5264	397.672	70.058	12.6786	Low	2	91.858
17	Male	21.0729	82.8041	444.588	60.7433	4.03564	Vigorous	5	92.0461
10	Male	22.5953	85.937	662.688	1.97822	9.48937	Low	1	70.5677
14	Female	29.5727	87.1198	459.403	19.7827	13.3008	Moderate	3	57.0765
9	Male	19.1436	95.302	755.626	47.8128	3.2279	Low	5	55.3947
16	Female	26.8859	69.3849	501.931	44.5486	14.2742	Low	4	80.2801
11	Female	18.3786	70.4948	408.641	51.6675	14.7377	Moderate	4	91.4097
6	Female	25.2219	88.1616	782.943	71.4811	6.86737	Low	4	95.0057
14	Female	18.8042	67.0878	455.469	68.2009	12.2015	Low	3	64.4366
6	Female	28.256	78.5708	338.705	37.2813	4.52611	Vigorous	5	66.0513
10	Male	23.4222	60.8014	306.62	87.7582	12.2744	Low	2	55.0438
9	Male	17.789	65.6392	797.109	6.29326	8.77826	Vigorous	2	88.7205
17	Male	18.3655	87.1539	651.793	58.451	13.3233	Low	5	63.7845
8	Male	22.4077	89.8985	445.196	94.9685	5.55128	Moderate	3	74.0465
11	Female	29.424	64.6128	695.818	54.9081	11.0719	Low	5	96.4449
7	Male	26.5446	69.1084	528.084	45.5106	12.4334	Low	2	87.6108
8	Female	22.3246	63.9562	390.434	13.3918	5.42991	Low	5	52.6369
10	Female	20.0658	77.3365	646.031	81.0189	12.8194	Vigorous	4	50.4077
14	Male	23.239	65.0446	647.537	37.3795	14.4958	Moderate	5	89.3704
7	Male	26.2254	77.4918	500.102	70.1246	10.3929	Moderate	1	77.625
15	Male	26.7589	89.2839	227.095	19.7547	12.4182	Low	5	86.0167
13	Male	19.8691	87.3355	246.213	4.18632	9.39101	Low	2	57.8408
7	Female	25.8174	71.2184	673.25	30.5467	10.1772	Vigorous	2	93.6024
16	Female	24.8668	86.9505	694.086	28.1414	3.16023	Moderate	2	88.6662
10	Male	29.3867	97.1085	606.974	87.3475	9.29145	Low	4	94.5419
12	Female	28.9664	73.901	703.441	86.4674	9.90676	Low	2	67.0548
13	Female	26.8407	73.1648	631.692	53.3894	11.0406	Moderate	1	63.7853
6	Female	25.8509	82.8575	738.161	1.89989	5.03269	Low	5	57.5866
11	Male	19.1106	69.8201	290.239	22.8325	5.89649	Low	3	96.5044
6	Female	27.6895	86.0632	432.645	63.9013	12.0721	Moderate	2	58.8415
7	Male	21.4126	93.2905	478.466	10.1408	5.01167	Vigorous	5	55.9659
6	Male	19.0836	78.3727	378.598	70.0622	7.99231	Low	4	59.6339
16	Female	20.7624	87.1803	635.22	1.19623	6.00588	Low	5	88.5691
10	Female	27.539	86.0754	747.463	68.2537	9.54221	Moderate	2	94.4765
15	Male	17.2295	61.5466	447.489	84.4539	14.8425	Moderate	2	90.5457
14	Female	21.8424	67.3367	764.925	46.9218	13.2245	Vigorous	2	78.1619
11	Female	22.3854	95.7412	510.061	82.9081	6.23369	Vigorous	1	99.6942
16	Male	15.5494	97.5557	513.509	78.1528	7.42334	Low	5	53.4427
16	Male	17.9362	91.2176	560.132	67.1419	14.0236	Vigorous	3	93.3596
6	Male	27.4011	96.8499	360.999	44.5149	13.7795	Vigorous	1	71.3857
6	Male	27.4615	72.2459	430.016	27.1904	4.92634	Vigorous	3	72.7561
7	Female	19.3862	69.9084	531.942	86.0864	12.9513	Low	2	56.3797
14	Female	28.1235	75.372	765.19	64.859	6.57129	Vigorous	3	51.6716
8	Male	26.5767	62.2137	585.616	79.8017	9.52564	Vigorous	3	65.8314
6	Male	21.2686	92.3949	399.87	55.1967	3.06118	Vigorous	1	58.7427
10	Male	26.2261	99.367	206.281	17.1866	14.9831	Moderate	1	74.1669
12	Female	29.42	92.9612	788.999	97.9438	12.1332	Vigorous	5	57.3665
11	Male	21.8845	82.199	495.791	18.2739	5.9008	Vigorous	3	56.8964
17	Female	18.5764	71.8113	763.097	91.1242	11.2055	Moderate	1	93.8489
6	Male	29.1272	67.9079	529.607	20.8139	6.51969	Moderate	5	96.0647
10	Male	24.0562	74.5625	563.279	37.3749	4.07347	Low	3	98.2108
10	Male	16.579	86.6788	627.147	44.0083	8.10372	Low	3	84.0251
11	Female	23.5902	77.8825	392.585	92.1376	10.3646	Moderate	2	88.5508
8	Female	22.5087	97.3624	619.39	88.8199	4.07733	Low	1	91.7892
10	Female	27.8338	94.1688	516.075	82.3221	9.22088	Vigorous	4	82.9461
12	Male	22.9604	64.096	603.488	37.6675	9.17837	Low	1	66.5122
10	Female	18.8285	65.261	701.5	0.449325	10.5437	Vigorous	2	57.8193
10	Female	25.1347	87.0496	310.537	68.1583	5.93575	Vigorous	5	61.8637
10	Male	23.1386	69.2307	568.131	41.0954	3.2477	Vigorous	1	92.0207
15	Male	18.4957	91.6412	231.267	75.7058	6.89829	Moderate	3	84.8049
15	Female	23.6044	83.6543	261.269	79.4852	7.78297	Low	4	72.7898
8	Female	27.323	69.1932	604.757	43.9723	10.6289	Low	5	51.4703
6	Female	15.4286	79.1475	242.563	74.8103	14.1621	Moderate	1	63.3102
10	Female	24.4628	76.2431	557.215	83.9937	5.44063	Moderate	5	86.4449
14	Male	20.2438	94.9264	332.008	92.8476	11.248	Low	3	75.6194
6	Male	19.3901	61.2865	382.451	58.2455	4.16881	Moderate	4	71.7766
8	Male	20.8888	95.8338	277.782	77.8479	5.28746	Moderate	3	65.684
9	Female	20.1303	86.0833	349.2	49.4565	9.10961	Vigorous	4	80.3466
6	Female	27.4836	89.5015	692.775	4.1663	11.5005	Vigorous	5	98.3193
6	Male	19.122	60.1043	583.327	15.5221	13.3028	Vigorous	1	95.0562
13	Male	25.9973	85.1296	769.856	12.8225	11.9268	Moderate	4	51.5249
7	Female	16.4109	83.5394	229.247	17.1766	3.18423	Moderate	3	74.0477
17	Female	29.2709	81.4882	675.447	1.02127	11.2072	Vigorous	4	66.4735
13	Male	24.3347	91.4347	619.446	85.8707	12.8959	Vigorous	5	75.5302
12	Male	25.6008	82.2348	356.535	56.0149	9.3064	Low	5	80.3107
15	Male	19.4706	94.2839	637.5	38.315	14.5872	Vigorous	5	60.0014
15	Female	21.1814	69.3053	629.929	40.9779	3.05175	Vigorous	1	89.0784
7	Female	18.3567	92.2393	475.607	46.3351	12.8239	Low	5	73.7534
11	Female	28.988	67.1725	613.184	7.38835	7.01784	Low	1	99.6003
11	Female	22.3216	92.5247	466.749	27.4665	10.8054	Low	2	51.2564
8	Female	24.4567	97.6185	401.327	85.1626	11.3218	Low	4	59.486
16	Female	26.0141	73.4278	479.895	74.3675	6.67499	Moderate	3	84.4815
7	Male	20.5666	81.1955	737.078	56.3406	14.9451	Low	1	84.759
17	Male	25.8015	86.3332	430.75	48.0704	4.239	Low	1	79.1094
6	Female	25.1399	63.1789	442.213	25.8973	4.88435	Moderate	3	98.598
11	Male	25.5849	79.7632	565.042	47.1255	13.7063	Low	4	70.7658
17	Female	22.3384	74.4234	651.8	59.7855	4.43016	Low	5	70.8518
10	Male	20.7441	94.8982	640.773	71.2638	7.57544	Low	4	95.5238
16	Female	18.3312	95.0672	211.879	16.664	11.7977	Moderate	1	76.9221
14	Male	27.3694	88.0312	612.449	81.311	12.4979	Vigorous	5	67.6864
6	Male	24.1253	86.229	470.332	34.5811	14.456	Low	2	85.9469
12	Female	21.6653	89.3475	514.454	50.3258	12.4749	Low	3	80.9835
10	Female	29.1599	74.6395	536.998	60.7904	13.1344	Low	4	65.3205
10	Male	15.7176	76.1808	639.032	48.8095	14.3925	Low	5	64.8964
7	Male	27.7526	82.1482	698.8	57.1957	9.64425	Moderate	3	69.7806
16	Female	29.9637	97.5211	587.757	11.1523	7.1212	Vigorous	4	53.581
8	Male	28.3041	88.96	538.344	43.2155	12.1394	Low	1	97.1308
12	Female	27.1565	82.0396	424.262	28.0467	4.9625	Low	1	59.151
11	Female	20.6146	90.8165	282.727	8.60262	3.81878	Moderate	1	59.6912
17	Male	18.4697	74.8356	775.147	19.1649	12.424	Vigorous	2	82.3519
7	Female	26.0228	89.2187	477.105	60.2445	14.4081	Vigorous	1	86.2124
11	Male	19.5686	76.427	539.727	19.6686	8.30936	Vigorous	1	86.8418
7	Male	17.6406	71.1865	650.644	18.1064	4.9336	Low	1	68.7538
7	Female	26.7979	84.389	241.046	55.283	8.96425	Low	5	93.6664
7	Male	19.6882	87.4751	713.007	90.4703	7.71981	Low	3	77.2
16	Female	28.7166	78.3717	678.215	78.8693	7.46969	Moderate	2	71.9294
8	Female	27.6095	82.62	664.657	90.5089	10.537	Moderate	4	90.5193
7	Female	27.7146	87.7626	213.19	58.298	5.09683	Moderate	2	62.1781
9	Male	26.5735	90.7084	515.911	40.993	7.56578	Low	3	93.0093
14	Female	28.2132	95.8229	232.561	72.9641	13.4241	Low	1	76.9415
11	Male	27.0862	74.1818	530.524	26.1364	11.756	Low	1	95.0029
6	Female	24.0377	98.0591	631.069	7.8054	3.66706	Vigorous	4	60.0806
13	Female	19.4373	85.4912	273.11	34.4615	9.16685	Moderate	2	96.8032
17	Female	28.3231	91.5081	616.93	29.9237	4.09554	Moderate	2	84.3938
12	Male	27.6091	87.9908	469.72	67.5539	14.49	Vigorous	4	80.9164
15	Male	22.0932	68.2229	686.932	55.1363	5.93569	Vigorous	2	71.1034
8	Female	15.5862	62.8575	520.153	13.8263	14.1915	Vigorous	2	97.8157
6	Female	24.5782	89.0515	401.673	90.8504	13.0081	Low	2	72.196
10	Male	15.759	80.4421	399.195	59.3339	9.61637	Vigorous	4	74.9271
9	Male	28.8942	88.0885	738.492	45.7684	7.03565	Low	4	89.0749
15	Male	29.4245	79.0737	471.723	93.7195	13.2954	Low	3	64.2421
13	Female	17.8424	72.4894	443.452	9.73018	4.8334	Moderate	2	64.5748
6	Male	25.1458	71.4007	223.924	78.9593	5.15969	Vigorous	3	88.7649
15	Female	16.384	89.2213	418.595	36.4666	5.69667	Low	5	56.429
6	Male	25.9428	71.0712	709.776	69.539	10.1724	Low	5	91.1482
17	Female	20.2093	88.5871	656.593	93.0725	6.7719	Vigorous	2	81.2588
9	Female	25.2158	75.3584	332.548	51.7713	14.8702	Low	1	76.9542
13	Female	20.5931	90.8359	447.834	2.26388	5.34136	Low	5	61.4555
10	Male	17.1835	65.7124	317.948	2.88482	12.6673	Low	1	89.3184
7	Male	21.0916	68.1992	772.53	33.0561	4.15003	Vigorous	3	90.2477
11	Male	16.6901	87.4365	558.871	78.1658	7.24136	Low	2	74.1471
10	Female	23.6532	82.4092	652.613	28.8261	5.92515	Moderate	3	69.4584
7	Female	15.6143	68.1551	628.285	33.4469	14.722	Vigorous	3	62.3081
16	Male	22.9098	96.1131	724.214	78.4461	3.30877	Moderate	4	87.7117
16	Female	28.2955	71.0378	769.597	11.6189	11.66	Moderate	2	81.9726
16	Female	27.5681	76.8429	219.468	84.6813	5.97267	Moderate	4	60.3316
8	Female	28.2417	68.0915	785.181	26.5793	12.735	Low	3	89.7234
14	Male	28.8307	75.5211	722.325	5.12231	6.73469	Low	1	94.1103
12	Female	16.5679	79.6659	429.768	11.7343	5.24741	Moderate	2	52.9624
12	Male	16.9312	71.8099	702.242	95.2555	11.3165	Moderate	2	88.621
16	Male	23.3551	90.7637	641.935	45.1324	6.09092	Vigorous	5	92.6401
11	Male	28.4096	75.7573	675.869	25.6438	8.82656	Moderate	1	99.5754
13	Male	29.6152	89.1804	332.415	52.1271	4.5784	Low	1	61.8801
9	Male	15.6939	68.2829	589.138	68.2347	11.6952	Moderate	3	68.5502
13	Female	20.3366	75.0814	215.556	31.8798	7.88203	Moderate	3	98.3096
9	Male	18.1934	60.3223	708.937	72.5271	4.68696	Vigorous	3	54.7008
13	Male	26.3395	90.3455	770.626	25.2252	11.8991	Moderate	5	76.1854
14	Male	24.6029	85.0355	597.274	11.2337	4.24035	Vigorous	1	75.3372
8	Female	16.7983	92.7129	507.602	54.9708	9.89785	Vigorous	4	80.3274
8	Female	22.2528	78.2244	635.439	15.1119	10.2898	Moderate	1	66.5396
16	Female	25.2816	91.9896	395.817	94.0485	14.1642	Moderate	4	96.2959
7	Female	26.6851	85.9033	575.833	0.0449028	4.81177	Low	2	63.5031
15	Male	15.3008	60.1445	631.384	75.5696	10.8402	Low	4	82.4848
8	Male	28.357	70.1478	285.608	27.9473	7.56922	Vigorous	2	74.7964
8	Female	23.5392	79.7557	284.041	84.6087	7.80977	Vigorous	3	63.3337
10	Female	27.1786	84.7475	629.683	6.01509	9.0219	Low	1	59.4427
10	Female	27.1191	62.6236	459.069	95.3001	5.80542	Vigorous	3	97.8281
7	Female	17.8478	88.2032	733.521	10.1395	8.5342	Low	1	78.0646
17	Male	16.6526	81.7414	387.163	78.7883	11.2422	Vigorous	4	80.2095
15	Female	25.8193	81.0312	225.458	51.7342	8.48536	Low	1	89.1448
11	Female	17.3464	71.6818	589.926	43.0395	3.5101	Low	4	54.0613
10	Female	27.7491	83.7929	610.544	28.0156	6.09391	Vigorous	1	85.6882
11	Female	25.8928	61.0997	532.155	84.137	7.21752	Vigorous	2	58.257
6	Female	27.6274	62.588	610	19.9751	7.25665	Vigorous	4	87.0241
10	Female	19.4852	89.3548	514.253	72.1241	3.97208	Moderate	3	57.0664
14	Female	19.749	72.8757	615.58	44.5792	8.39485	Moderate	3	91.6247
17	Male	25.0683	73.8787	226.362	99.8495	11.3034	Vigorous	3	84.0508
15	Male	15.4717	68.3354	421.038	61.1399	3.58406	Vigorous	3	69.2945
7	Male	25.8975	77.8248	326.49	10.419	12.0111	Vigorous	2	67.9417
6	Male	27.5367	62.0797	259.596	41.9521	14.4613	Vigorous	2	57.4474
15	Male	21.2275	72.0145	340.456	6.6299	3.11206	Low	5	95.2027
16	Male	26.4732	81.085	314.786	28.5656	5.32431	Moderate	5	55.9265
14	Female	17.6192	78.6253	783.879	34.3317	9.52185	Vigorous	5	73.6039
15	Female	19.8339	99.9868	371.928	85.3177	5.61659	Moderate	5	61.8259
14	Male	29.6146	75.5506	338.575	83.7987	12.1755	Moderate	1	99.8164
14	Female	29.7949	75.48	700.925	1.15572	6.74561	Low	4	79.2922
11	Male	22.6891	80.1433	451.47	53.2279	6.5235	Vigorous	3	57.4792
13	Female	29.014	67.6121	452.879	22.3544	3.01109	Moderate	1	83.3782
16	Female	22.841	95.0522	466.154	32.0093	6.24151	Low	2	99.5805
6	Female	19.3738	82.8907	449.921	2.16513	5.61205	Vigorous	3	80.2522
15	Female	19.0035	67.6843	395.939	74.9746	7.11889	Vigorous	4	72.869
9	Female	28.9426	91.7377	371.804	95.059	4.77188	Moderate	4	64.6635
6	Female	17.5867	61.3733	729.176	21.9267	10.1358	Low	2	54.6062
13	Male	23.6945	99.3026	297.024	34.1773	5.8649	Low	3	61.4123
6	Male	23.3329	94.606	308.637	20.6434	12.981	Low	5	77.681
8	Female	26.0943	83.1856	543.031	93.0049	6.4147	Low	3	87.6893
9	Male	22.4886	64.4518	406.195	0.935597	5.53044	Vigorous	3	93.8965
13	Female	19.0843	68.6109	452.918	58.3862	3.68102	Moderate	4	89.6856
11	Male	17.5409	71.1774	683.928	87.0764	11.8789	Moderate	2	56.2733
15	Female	24.3123	69.6413	742.179	18.6307	9.0985	Low	3	88.673
17	Male	25.7849	79.9008	674.332	58.9995	4.3654	Low	1	79.0802
12	Female	23.5428	97.7824	340.957	5.06481	5.65602	Low	1	73.4554
13	Male	26.0753	77.7669	787.983	81.4585	14.9846	Moderate	2	78.6382
7	Female	17.1228	86.4626	417.906	27.4429	12.6723	Vigorous	5	50.4038
15	Male	28.2371	87.5433	301.44	98.8753	7.19843	Vigorous	3	53.3865
16	Female	23.7359	94.8632	499.698	92.201	9.51066	Low	3	76.2925
13	Female	16.9027	61.3529	635.171	73.2516	7.99221	Vigorous	4	58.681
8	Female	21.9289	76.1732	249.963	49.6843	3.43667	Vigorous	3	77.277
12	Male	27.6719	91.3894	580.572	76.6589	12.3441	Moderate	5	67.7107
8	Male	28.4634	92.5947	714.847	13.0609	11.6038	Low	3	95.3706
12	Male	18.9697	97.0933	357.069	31.02	7.90563	Vigorous	3	97.4842
16	Female	25.669	88.1118	615.874	2.68964	13.1508	Low	4	98.9892
17	Male	16.4998	69.8062	439.945	64.5025	9.41687	Low	1	94.9469
7	Female	15.5032	80.2266	448.481	80.5538	3.7825	Vigorous	1	99.2945
15	Male	23.406	61.2938	368.488	94.6286	6.11288	Moderate	5	85.3074
11	Male	25.4224	85.8771	574.636	68.6507	8.54127	Vigorous	2	98.0271
8	Male	26.9368	82.1718	416.6	73.2091	4.24139	Moderate	2	82.0896
8	Male	20.1032	86.6735	698.542	89.5456	9.85297	Vigorous	4	90.4607
14	Female	15.0979	97.2056	777.743	93.6378	4.44682	Low	3	56.5955
12	Male	22.1928	87.4911	761.053	49.1298	5.4061	Moderate	4	84.13
10	Male	15.2378	72.818	297.877	10.9787	13.7278	Moderate	1	96.5552
17	Female	16.3798	67.9495	208.514	46.6417	14.9977	Low	5	77.0024
15	Female	19.9003	94.1854	463.081	55.6074	9.60304	Vigorous	2	59.341
12	Male	21.5576	67.7733	637.33	63.1545	10.4358	Moderate	3	76.3444
14	Male	19.192	66.4644	786.473	98.9285	12.5692	Vigorous	2	85.347
6	Female	23.728	68.2645	670.053	91.7563	11.3537	Vigorous	1	88.4894
12	Female	15.8302	80.3536	548.33	39.6364	5.1896	Vigorous	3	76.1851
11	Female	17.1687	64.9675	215.812	11.3454	7.94006	Low	1	60.8684
15	Male	25.4289	97.5247	695.324	21.4792	9.4214	Vigorous	2	96.3344
17	Male	17.1321	98.6501	306.287	17.38	7.31654	Low	2	88.6809
14	Male	24.5966	98.9521	233.364	35.6013	5.11327	Moderate	1	63.5344
6	Female	15.8203	61.565	710.215	87.6489	11.8334	Vigorous	3	90.5906
9	Female	21.1107	97.8479	539.751	43.7969	5.38616	Moderate	1	67.3931
14	Female	17.6611	99.8966	277.131	56.7277	6.12583	Vigorous	3	65.6216
9	Male	16.6445	97.6972	431.926	17.9167	6.43824	Moderate	4	93.1538
15	Female	23.5055	86.8376	251.325	49.2848	4.94135	Low	4	93.6618
8	Male	28.925	88.0492	582.806	87.3628	13.1946	Moderate	3	69.9241
14	Female	15.8218	64.8901	369.456	77.3463	10.3274	Moderate	1	50.4461
7	Male	21.3233	94.9719	719.656	8.11907	13.017	Vigorous	3	59.3283
9	Male	25.613	62.3856	414.678	86.2072	8.92475	Vigorous	2	95.4648
11	Female	21.9403	72.7092	496.78	27.3828	9.23476	Vigorous	1	94.9375
7	Male	27.0974	99.6461	238.114	66.5716	10.3937	Vigorous	3	72.6672
13	Female	17.6947	76.8931	365.356	14.6383	7.45103	Low	2	65.2058
13	Male	29.3939	65.2462	606.06	67.4644	8.95901	Moderate	5	65.1374
6	Female	20.7774	98.7718	641.758	3.57014	9.56298	Moderate	2	94.8597
17	Female	20.1235	99.3656	345.693	60.0645	14.4425	Low	3	66.2367
8	Male	28.1191	67.4817	502.292	64.594	13.5949	Moderate	1	75.579
15	Female	23.458	94.5922	690.519	24.4497	4.55095	Vigorous	1	86.5506
14	Male	22.7467	75.6169	427.946	93.6976	3.49539	Vigorous	4	60.4741
10	Female	25.9047	75.2547	280.263	4.59724	11.164	Vigorous	3	62.692
11	Female	23.6975	70.5079	459.122	89.1709	3.59038	Moderate	2	67.9031
9	Female	17.4377	61.7884	560.377	38.1897	3.72421	Low	2	82.7112
15	Female	25.113	70.7204	204.439	71.3915	4.91116	Low	3	90.8745
7	Male	17.002	62.1511	409.141	65.1548	7.22049	Moderate	2	77.3353
16	Female	27.0879	96.9749	564.461	16.8246	8.21995	Low	5	56.6464
13	Female	29.846	86.4688	771.147	31.8999	9.23254	Low	4	72.3123
16	Male	20.6608	95.4649	445.129	52.9673	14.9075	Vigorous	1	56.3845
11	Male	21.6713	88.6916	297.783	84.651	7.62279	Moderate	2	54.4149
10	Male	15.6965	65.2515	520.531	95.486	5.91304	Low	5	79.4808
14	Male	15.206	97.6233	371.451	2.05866	9.90303	Moderate	3	97.8106
6	Male	28.8213	95.9957	328.868	35.2558	5.58181	Vigorous	2	91.8806
10	Male	16.9294	73.923	554.242	66.8144	14.2865	Vigorous	3	88.7236
11	Female	21.6867	64.4613	749.53	52.7729	6.11105	Low	5	86.3528
10	Male	27.2303	88.1662	701.135	94.3022	14.8792	Moderate	5	94.8564
11	Female	28.3398	89.1345	309.376	1.69694	8.02402	Moderate	1	87.6418
11	Male	22.791	95.8732	659.528	43.7739	12.7522	Vigorous	3	81.3439
12	Female	23.4755	62.1062	337.921	66.8804	10.7794	Vigorous	4	68.234
9	Female	25.0453	65.6682	374.421	21.7584	14.2019	Vigorous	1	55.0472
16	Female	29.4207	83.93	752.031	72.5871	10.5051	Low	3	73.0517
13	Male	24.04	84.7653	746.63	8.12286	9.97462	Moderate	3	96.2392
12	Male	23.3921	61.3444	301.178	45.1039	10.8342	Low	5	79.155
14	Male	15.218	75.8773	238.515	67.6235	12.4376	Moderate	5	59.2252
12	Male	16.2142	83.3665	375.871	26.6757	13.7861	Vigorous	3	82.4512
8	Female	23.6576	89.5165	549.065	7.38464	6.20178	Low	5	73.2731
8	Male	29.0436	72.646	726.135	95.7022	5.41065	Low	3	96.569
13	Female	28.0004	79.3561	271.302	91.3823	3.4122	Low	3	58.047
10	Female	29.7387	92.5622	448.975	92.637	7.44095	Vigorous	1	85.6006
9	Male	22.9175	98.1558	363.05	97.8502	13.1542	Low	1	84.0801
13	Male	26.819	69.2126	208.957	18.4698	3.83829	Low	4	99.1771
11	Male	27.606	70.1217	673.068	15.7776	9.46224	Vigorous	1	78.2456
7	Female	24.7205	97.5927	687.971	3.42146	11.3375	Moderate	2	93.5787
9	Male	20.0812	75.8364	332.737	89.1823	13.0422	Low	2	51.2357
17	Female	22.0497	88.7339	290.744	75.2763	10.0012	Vigorous	5	56.1446
16	Male	27.8688	84.4906	286.737	63.3262	5.23584	Low	2	67.2969
9	Female	19.4782	71.4235	478.368	92.7676	14.5744	Low	1	80.9664
11	Male	28.8561	86.1425	347.897	57.5077	4.13582	Moderate	4	72.454
11	Male	18.4471	86.2226	506.813	12.9731	12.228	Vigorous	3	60.1348
6	Female	26.2427	83.6977	430.911	17.6864	4.03871	Moderate	4	79.4602
13	Male	24.4584	63.9864	326.534	13.2184	4.72103	Moderate	1	78.335
11	Male	26.244	99.8069	650.715	30.7658	13.7786	Vigorous	1	76.2224
8	Male	21.5602	76.0167	290.218	37.9497	12.0369	Moderate	1	54.5278
14	Male	28.9896	85.53	679.341	79.6839	7.3861	Low	5	96.3513
7	Male	24.4871	95.4305	536.868	19.1254	10.6647	Vigorous	2	79.6128
16	Male	19.3244	76.9315	699.222	72.5365	8.48697	Vigorous	1	63.1996
13	Male	24.5768	90.957	202.855	49.1229	3.79845	Low	3	84.3709
15	Female	19.3022	98.873	649.513	99.966	11.6535	Low	2	65.8954
8	Female	19.4045	74.3574	230.909	77.6582	12.1591	Low	2	75.2928
17	Male	20.994	76.2108	770.059	96.8953	13.5881	Moderate	5	67.0566
10	Male	27.7865	96.223	621.644	34.2352	9.48765	Moderate	4	94.0197
11	Male	22.5045	66.3857	392.103	12.305	11.0777	Moderate	2	99.699
15	Female	25.1835	61.1438	391.91	50.5896	8.25661	Moderate	2	58.0591
11	Female	20.8795	96.3556	716.895	12.4239	6.82691	Moderate	1	51.1789
9	Male	18.9541	92.8637	741.704	49.2452	7.9404	Moderate	3	60.9661
8	Female	29.3196	98.9033	734.944	26.9941	13.941	Vigorous	1	79.4976
9	Male	24.0537	62.3295	685.244	49.1047	4.97006	Vigorous	3	58.6976
6	Male	29.0093	66.2471	691.419	94.9636	5.982	Vigorous	2	90.5742
9	Male	18.0512	64.2125	543.661	28.9034	10.2743	Vigorous	3	70.4335
6	Male	17.2034	87.3366	216.939	99.3434	4.39538	Vigorous	1	80.5266
17	Female	27.8373	84.2404	252.064	22.9329	13.7024	Vigorous	1	72.7809
6	Female	25.2138	74.3734	589.732	20.8108	3.56684	Moderate	4	95.1664
15	Male	17.7987	62.2969	440.699	54.4789	12.0637	Vigorous	5	51.7568
11	Female	19.0404	85.5865	540.386	84.2045	7.48474	Low	4	86.4651
10	Female	27.01	82.8048	338.647	74.9504	3.61399	Vigorous	2	82.6086
16	Male	21.808	64.5161	589.65	72.3537	13.1151	Low	3	82.4758
9	Female	25.0581	96.3564	345.698	28.2633	10.6855	Low	1	70.6995
16	Male	19.7753	67.958	476.488	2.25168	3.1063	Vigorous	1	50.7838
8	Male	20.7184	89.7404	487.232	16.1748	6.21039	Moderate	1	84.462
6	Male	29.8607	95.403	306.601	34.9473	7.22455	Moderate	1	91.4736
11	Male	18.7143	83.179	725.725	97.1684	6.87094	Low	2	54.2615
7	Female	22.5968	69.874	515.493	91.9777	8.9801	Moderate	5	72.0809
13	Male	27.666	72.3699	720.07	20.0645	9.32164	Low	4	58.1297
15	Female	18.5883	95.4299	357.521	72.5622	7.76105	Moderate	4	80.5469
10	Male	21.2282	71.9303	303.402	57.9017	6.98124	Moderate	1	89.2802
12	Male	24.2264	89.8476	210.81	4.98427	9.05291	Moderate	1	83.3353
15	Female	22.2178	99.6066	256.319	37.1706	3.40338	Moderate	3	65.903
17	Male	21.8925	99.9927	288.482	48.6074	10.7424	Vigorous	1	56.9866
7	Female	20.4376	81.3392	247.313	66.7574	10.2718	Vigorous	4	89.7134
13	Female	23.7997	93.0622	738.128	29.4905	6.35064	Vigorous	3	66.1958
7	Male	24.3656	99.61	746.863	93.3819	5.15419	Low	3	51.107
9	Male	24.7993	74.9869	762.418	45.1879	3.87582	Vigorous	1	78.5711
6	Male	16.0555	70.0964	775.917	24.853	10.0481	Vigorous	3	62.3339
10	Male	24.4655	64.5693	495.101	31.6428	9.8268	Vigorous	5	92.0603
14	Male	29.2986	65.636	518.015	75.1885	9.39982	Moderate	1	57.1628
6	Male	23.1148	94.1423	278.498	64.0285	14.8274	Moderate	5	71.74
14	Female	25.729	83.5489	282.231	74.2178	9.37853	Moderate	1	62.6565
16	Female	23.351	94.9484	663.654	29.2342	11.6615	Moderate	5	84.4801
13	Male	27.8211	91.5782	713.437	32.6849	4.35502	Moderate	1	77.4265
11	Female	28.9437	86.9498	670.829	39.6719	6.58765	Vigorous	4	89.5494
12	Female	17.7633	84.3725	700.746	18.8593	6.30536	Vigorous	1	72.9306
8	Male	21.5529	61.9336	365.942	69.1045	9.91171	Moderate	4	50.2404
6	Male	20.8857	94.891	479.639	32.935	6.96976	Moderate	2	60.7598
10	Female	21.0782	76.7137	475.52	32.6236	10.6928	Vigorous	2	99.9579
17	Male	16.8829	82.3915	797.17	26.9365	11.2811	Vigorous	1	70.2672
17	Female	27.2042	60.8781	769.507	45.2828	3.40428	Moderate	4	81.0118
7	Male	15.5365	97.4429	559.092	77.1976	10.6771	Low	4	95.2466
10	Female	22.9234	96.1096	282.784	83.5609	4.40145	Moderate	3	51.0262
13	Female	24.9282	81.7311	355.158	80.4508	8.58162	Vigorous	3	82.9804
16	Female	18.112	83.0925	418.257	62.1194	11.7189	Low	5	64.4188
14	Female	28.5878	88.2007	723.927	28.0428	11.4401	Moderate	3	63.9624
7	Male	27.5782	70.5878	302.379	73.4855	6.59787	Vigorous	1	61.2426
17	Male	22.0663	68.8766	331.848	3.93619	6.26839	Vigorous	3	91.1365
8	Female	21.1672	86.9609	409.631	79.8152	8.28272	Vigorous	3	68.6474
8	Female	18.5485	64.1769	756.146	78.0228	5.264	Moderate	1	53.3558
6	Male	25.9499	78.1625	502.287	67.0001	14.6964	Moderate	1	54.8426
13	Male	16.9762	79.7104	588.102	9.79254	7.139	Low	5	57.4307
11	Female	25.2036	75.2535	432.334	99.7341	14.0759	Vigorous	4	94.9464
17	Female	27.6369	67.4107	313.113	75.6409	13.8992	Vigorous	3	71.3722
13	Female	18.4271	74.2127	333.68	73.4807	7.37819	Low	2	95.8025
16	Female	27.9964	73.5023	681.603	6.40079	6.04902	Moderate	4	90.874
14	Female	15.4998	79.9706	736.089	39.8705	12.25	Vigorous	1	91.8941
10	Male	28.6918	86.9872	495.845	8.6173	5.75253	Low	3	64.3416
17	Female	16.7754	98.7294	414.197	36.1037	9.25496	Vigorous	5	63.5657
8	Male	24.6864	65.7665	684.701	57.0486	4.32827	Moderate	2	78.0034
10	Male	18.7512	94.9207	603.857	87.8872	7.63119	Moderate	4	70.8962
10	Male	27.5483	71.3671	224.524	28.2938	3.93786	Low	3	75.453
10	Female	22.6845	83.6549	410.445	62.3415	6.40128	Low	1	52.6602
8	Male	17.0286	81.8695	609.304	16.4652	10.9835	Vigorous	4	98.5795
16	Male	23.5649	82.2779	544.208	35.3964	14.8957	Moderate	2	52.9084
15	Male	21.1182	88.9343	786.84	94.7237	6.05769	Moderate	1	58.9416
9	Male	24.9217	75.2675	719.669	74.7641	8.67986	Low	2	83.91
14	Female	28.2285	72.764	235.843	54.5806	8.37655	Low	3	57.7751
15	Female	21.1408	94.1134	635.461	25.1697	5.20984	Vigorous	4	55.3435
14	Male	19.3482	68.8038	401.796	37.9705	10.3208	Moderate	5	57.681
7	Male	15.2177	67.2098	609.25	15.6693	11.6965	Vigorous	3	53.096
13	Female	23.6226	60.6243	570.335	35.3467	4.76663	Vigorous	3	62.5659
13	Female	21.0341	68.4231	501.83	15.0633	12.0855	Low	5	63.556
12	Female	20.6197	80.7413	711.77	79.5307	11.4019	Moderate	5	74.9311
13	Male	17.744	81.5404	625.214	8.07591	5.36811	Low	1	71.9361
8	Female	21.4508	70.1768	733.733	18.9405	10.7874	Vigorous	2	73.6857
11	Male	29.7666	62.891	368.962	69.1167	7.72406	Vigorous	3	80.802
6	Male	19.4663	89.7856	408.877	90.2517	11.1737	Moderate	1	61.5481
12	Female	23.9956	90.319	573.171	96.4592	8.95316	Moderate	1	56.7352
6	Male	26.6473	99.9135	779.879	83.6023	3.57765	Moderate	3	93.9439
14	Female	26.2374	96.0012	422.949	21.1472	12.4436	Moderate	2	81.6971
6	Male	19.9316	97.0425	219.376	28.5711	9.6672	Low	5	53.0332
6	Female	24.1629	91.9282	467.533	87.0752	11.6975	Low	3	98.0526
12	Male	28.069	84.6201	526.358	88.9333	4.51286	Low	2	84.6534
7	Male	15.2317	65.1418	680.592	64.0653	11.6553	Low	5	57.5852
10	Female	21.536	84.8925	637.16	31.3641	7.96399	Vigorous	4	98.4567
13	Female	18.3641	62.2382	778.798	22.4057	12.5912	Low	3	68.2704
13	Female	20.8295	95.412	669.61	85.2283	10.19	Low	3	99.2255
8	Female	21.2398	79.2729	379.177	20.5255	7.25883	Moderate	2	55.1638
12	Male	26.2001	87.8989	584.828	66.1804	5.423	Vigorous	1	57.9985
8	Female	16.4073	62.0897	603.345	96.7953	12.7911	Low	1	82.871
11	Female	22.6888	81.3699	798.812	70.5291	9.72231	Vigorous	2	51.1072
11	Male	23.4629	72.0505	283.243	25.767	14.8496	Vigorous	3	50.9345
8	Female	22.4124	71.3987	314.795	28.2506	7.48186	Vigorous	3	89.5991
12	Female	25.9781	75.5862	293.308	9.28948	11.2286	Vigorous	3	58.389
8	Male	20.7569	60.0256	553.436	68.6237	10.4739	Moderate	4	95.9395
13	Female	29.1745	78.6664	281.181	51.8436	10.651	Moderate	1	71.2948
15	Female	22.2271	79.4627	593.605	20.6472	11.8438	Vigorous	4	93.6826
9	Female	23.5682	94.5252	682.264	22.7668	4.6693	Vigorous	3	70.8882
6	Female	27.383	77.941	459.676	0.902455	9.59573	Vigorous	1	76.5115
9	Female	19.1285	74.5423	536.411	97.8419	9.10956	Moderate	3	65.8257
12	Female	16.128	99.7899	747.633	82.8018	7.11036	Moderate	3	82.9038
16	Male	25.6168	82.8485	541.74	39.417	8.2338	Vigorous	2	65.9101
9	Female	22.2452	78.9045	325.163	94.609	9.22574	Vigorous	1	61.1585
11	Male	28.4476	79.8374	405.916	67.712	6.85107	Vigorous	3	54.0524
14	Male	29.7402	92.3673	517.907	75.1463	6.51791	Vigorous	5	52.8835
6	Male	20.9866	73.6271	292.939	67.9955	11.8593	Moderate	5	65.2987
10	Male	21.2316	75.5664	567.512	75.6849	3.80302	Low	3	86.8237
16	Female	21.1194	90.2349	799.548	17.0939	6.75556	Low	2	60.281
12	Female	19.8683	62.9193	591.521	56.2398	10.8445	Moderate	3	64.9614
6	Female	26.7253	94.6068	423.447	84.9376	5.50528	Moderate	5	95.2586
9	Male	26.3849	77.2081	399.048	1.95426	9.86727	Low	1	81.9579
11	Female	22.1797	83.2517	758.962	12.3443	6.62597	Low	2	95.9861
7	Female	15.6699	90.299	722.909	24.564	13.1196	Low	3	95.5613
15	Female	19.6434	70.6421	483.415	29.4727	7.19987	Vigorous	5	53.1705
10	Male	19.3845	95.6126	412.049	18.2704	5.7542	Low	1	97.7505
16	Male	27.1663	99.169	626.279	62.433	9.36125	Low	5	52.5589
15	Female	16.3136	79.771	388.701	29.4019	4.62793	Vigorous	2	96.2809
6	Male	27.0851	97.4775	271.642	15.81	12.5698	Vigorous	4	77.3367
11	Male	25.0378	60.0451	386.091	90.5826	11.1603	Moderate	3	76.6595
11	Female	25.9866	95.7695	460.578	69.5035	12.2461	Vigorous	1	85.6632
9	Male	21.4832	72.4418	353.247	24.6059	7.78654	Low	2	93.9606
13	Male	25.1959	72.4598	330.088	36.0954	13.02	Vigorous	2	80.8502
9	Female	24.1354	69.1236	203.684	74.0786	8.92258	Moderate	4	71.27
13	Male	26.5347	72.6806	578.506	79.091	4.13639	Low	4	55.5945
13	Male	21.7015	68.5394	568.669	17.6436	5.68835	Moderate	3	89.4605
10	Male	22.0924	96.2348	312.815	93.6576	11.5326	Moderate	3	56.4147
9	Male	24.6536	95.9609	766.19	78.5272	13.7571	Moderate	2	86.3183
17	Male	16.6212	64.0885	445.743	85.6814	4.14223	Vigorous	3	76.3962
7	Male	21.5437	65.7143	215.288	14.3859	13.3706	Vigorous	3	69.2918
16	Male	29.5793	94.4807	331.863	14.3367	12.5888	Moderate	4	80.6493
8	Male	15.5633	75.9575	615.24	30.5369	7.27873	Moderate	2	88.6178
8	Female	19.7401	66.7709	320.972	6.46464	11.2713	Moderate	5	97.057
9	Female	19.7116	80.4268	232.347	9.10673	5.24342	Moderate	5	63.2348
9	Female	24.502	76.6667	570.624	14.3207	12.7607	Vigorous	1	97.3565
15	Female	16.587	68.7665	511.013	71.243	10.8881	Vigorous	4	98.0474
16	Male	24.4282	88.8301	656.76	3.02303	8.26595	Moderate	1	90.6815
16	Female	16.4256	85.2516	663.579	8.32448	13.3742	Vigorous	2	94.0719
10	Female	16.4243	63.9865	775.961	94.4184	4.67081	Low	5	84.6214
9	Male	25.9228	97.0155	234.211	8.36567	13.1494	Vigorous	5	51.9549
16	Male	19.862	82.3388	223.394	53.7462	3.28664	Moderate	5	78.7539
15	Male	29.6613	70.0082	792.318	64.2573	12.0384	Vigorous	1	87.3602
13	Male	15.5603	68.2517	586.909	95.8594	9.88037	Low	3	97.0852
11	Male	21.6766	65.4379	629.222	89.9803	11.3607	Low	1	78.5226
11	Female	16.697	76.9855	257.889	44.0683	7.94813	Vigorous	5	89.71
13	Male	20.2707	65.4216	241.888	94.2164	13.3733	Low	4	85.2519
12	Female	29.9733	76.6327	296.152	43.2266	6.75779	Low	4	64.0401
15	Female	28.3326	65.9508	456.317	66.9919	6.29946	Vigorous	1	57.7364
16	Male	15.7249	86.2723	266.106	25.9608	6.62101	Vigorous	1	87.5453
17	Female	23.4488	91.4097	467.8	63.6645	12.2924	Vigorous	2	61.6884
15	Female	24.7173	81.9809	536.922	53.8189	8.9435	Moderate	1	62.2346
13	Male	18.143	87.2023	200.2	60.6831	9.44502	Moderate	1	82.1973
7	Female	17.1766	97.5351	268.547	68.2651	12.9799	Low	5	89.4534
14	Female	28.5657	85.5349	425.117	17.3455	13.0004	Low	3	79.1166
6	Female	29.5322	74.5663	231.998	30.1263	4.94086	Vigorous	5	94.2492
13	Male	29.8784	77.9792	280.117	73.6241	9.59721	Low	3	60.5722
17	Male	26.8464	94.421	339.078	16.3824	4.51222	Vigorous	5	62.6207
16	Male	24.9525	65.2288	457.761	34.424	13.4223	Moderate	5	81.8478
17	Female	20.186	73.0295	628.902	66.6479	13.0441	Vigorous	2	91.4684
17	Male	17.571	83.0912	279.613	93.7651	13.1922	Low	3	76.9676
9	Female	16.1847	87.0556	642.775	7.53002	11.4583	Vigorous	5	50.5191
9	Male	25.3995	90.54	713.036	51.6561	8.60253	Vigorous	5	83.8472
10	Female	26.7709	72.7283	590.887	8.19053	7.85665	Vigorous	3	90.6791
13	Male	27.3968	65.8344	226.235	37.9132	7.74269	Low	2	63.8272
10	Male	28.7065	98.1936	464.392	17.5387	3.79455	Vigorous	3	52.7099
13	Female	28.1989	63.0557	596.04	64.9438	14.3864	Vigorous	2	75.8976
15	Male	29.9961	63.8322	787.108	75.7833	8.40331	Low	2	52.1078
6	Female	18.661	79.7977	771.085	24.7343	14.1614	Moderate	4	70.8008
17	Male	26.4496	92.7708	437.422	71.2887	13.5511	Moderate	2	50.8909
15	Male	23.7969	90.9802	569.559	44.6819	12.9433	Low	4	61.2483
14	Female	18.9187	97.508	734.489	28.358	10.0597	Moderate	1	69.4411
11	Female	29.7286	65.6641	698.628	52.3402	4.21867	Vigorous	2	55.5853
8	Female	28.4685	75.0291	487.653	37.965	6.88694	Low	3	55.7078
13	Male	16.9277	71.2857	356.745	22.9996	10.243	Vigorous	4	91.3531
14	Female	15.3924	94.4348	282.26	75.6845	3.16147	Vigorous	1	52.0712
11	Male	25.325	79.5342	492.788	79.7524	3.51157	Low	1	84.4483
16	Female	24.062	61.0739	633.708	80.0312	11.132	Vigorous	2	90.7241
12	Female	29.0372	88.3186	781.862	38.2143	13.6584	Low	3	56.5361
6	Female	18.5101	75.5479	717.089	16.9528	13.262	Vigorous	2	59.7685
10	Female	16.2658	81.2459	322.545	84.0411	5.01774	Moderate	5	82.0747
10	Female	18.8882	95.7515	631.867	32.9264	13.9348	Vigorous	1	65.7823
15	Female	15.2839	70.2695	373.461	74.8067	11.3556	Vigorous	5	73.8212
9	Male	15.5384	69.6106	610.084	81.7451	11.5959	Low	5	91.8001
11	Female	28.7229	70.5277	599.483	76.8152	6.64849	Moderate	4	56.8992
12	Male	20.2802	73.5243	363.458	38.9806	11.592	Vigorous	5	80.9826
14	Female	21.1621	64.2942	340.633	93.8017	11.5173	Vigorous	1	97.1199
6	Female	15.2756	87.8888	262.363	66.0162	10.136	Moderate	1	52.8733
11	Female	19.0578	68.2959	230.324	57.5746	7.28746	Moderate	3	53.0003
12	Male	27.0709	97.0458	715.071	69.7909	12.7322	Moderate	2	77.7371
8	Male	24.2324	68.6275	229.91	4.47271	14.2502	Moderate	3	98.0038
13	Female	26.3067	70.2257	253.245	39.0515	13.4387	Moderate	3	61.0237
10	Male	21.7082	71.8808	343.311	88.1217	5.91575	Vigorous	2	66.5396
14	Female	19.6459	90.7415	732.595	16.108	8.34809	Moderate	1	54.9324
10	Female	22.2422	77.1043	399.764	41.4401	7.10897	Moderate	4	68.1124
14	Male	19.8461	92.7734	315.08	40.5248	11.4898	Vigorous	5	52.2166
15	Male	27.5846	91.3941	629.333	35.6042	12.9779	Low	4	69.4547
9	Male	19.4651	97.1796	391.442	56.2351	5.58955	Vigorous	5	77.7744
14	Male	24.8965	90.2642	400.02	99.6198	14.3673	Low	2	98.7502
10	Female	17.0547	62.0764	643.386	25.5849	11.1279	Moderate	2	90.9194
15	Male	25.303	93.4913	350.992	70.4957	5.62137	Low	3	91.1033
14	Male	28.6995	97.5229	738.056	75.7995	7.45314	Vigorous	2	61.4072
8	Female	24.1287	99.7476	536.853	58.4498	4.25528	Low	5	54.3617
9	Male	23.3978	65.0107	522.699	9.74757	10.1648	Low	4	80.1537
14	Male	29.4168	84.5309	358.851	57.2373	5.0303	Low	4	76.0569
15	Male	24.4109	67.9783	701.057	95.3464	11.3171	Moderate	4	75.8252
16	Male	18.8933	70.5004	543.65	34.206	11.847	Vigorous	4	55.4504
11	Female	19.3859	89.8234	293.31	63.9688	8.75202	Low	3	74.6942
7	Female	25.5796	99.1067	323.779	95.9398	4.1258	Moderate	4	57.5178
12	Male	26.0315	83.7942	480.954	79.799	10.3305	Vigorous	5	71.1057
7	Male	19.5524	94.0234	667.785	68.8308	7.46646	Vigorous	3	53.1081
16	Female	20.1802	60.3554	763.577	97.1149	14.3958	Vigorous	3	92.8446
7	Male	29.8658	61.4653	598.099	17.0583	9.15847	Vigorous	3	50.659
16	Male	16.5293	83.869	503.686	77.2749	3.86719	Moderate	2	96.9662
6	Male	21.0697	75.5593	350.439	40.6836	10.6326	Vigorous	3	93.1446
16	Male	15.9367	95.5903	603.721	36.0432	12.3522	Low	5	87.6304
16	Male	27.3162	72.0793	789.344	52.0673	4.92603	Vigorous	4	99.1275
17	Male	16.3852	77.282	485.733	3.37511	8.38869	Vigorous	2	52.691
16	Male	25.1101	81.1164	297.285	31.253	11.9184	Moderate	4	82.0799
8	Male	15.8473	70.9216	262.004	16.6215	3.24592	Low	1	92.4651
11	Male	25.0928	96.3398	361.554	13.8691	3.34764	Low	2	56.3309
13	Female	27.6456	78.5813	541.665	33.7341	11.1229	Moderate	5	79.2387
14	Female	20.9823	76.9662	768.083	80.2264	11.7015	Moderate	2	69.6961
12	Female	22.8319	93.9901	379.499	20.1111	13.1504	Low	3	71.7914
9	Male	21.0231	72.4791	383.235	53.1416	7.7952	Low	2	95.6262
11	Male	19.5073	92.6986	488.708	74.8656	7.67732	Vigorous	3	76.9326
10	Female	27.049	64.8909	751.125	24.0972	9.62842	Moderate	4	54.6631
13	Male	19.08	67.3115	451.433	92.4203	12.0879	Low	2	96.8608
6	Female	25.8442	98.0337	333.938	86.6498	10.6919	Low	2	59.2606
6	Male	18.093	93.6979	297.879	25.1178	6.92788	Moderate	5	94.6318
16	Female	18.7478	75.516	474.209	98.9638	7.15857	Moderate	1	98.546
11	Female	20.0469	85.5383	680.406	66.9171	12.1561	Low	2	93.8919
15	Female	23.8373	97.7188	374.811	28.61	9.41576	Moderate	4	83.8567
17	Male	21.8163	68.4744	507.514	68.1037	4.17571	Low	3	87.1776
7	Female	26.1772	62.3604	561.805	66.6248	4.83594	Low	4	84.9934
10	Male	18.2035	81.4987	470.282	60.6194	13.2143	Vigorous	5	73.0262
6	Male	15.1601	65.7039	315.014	71.1696	14.9856	Vigorous	2	63.721
12	Male	26.6484	67.4928	753.047	26.8316	7.02819	Moderate	1	64.2501
6	Male	27.3247	95.6616	539.27	97.8985	7.64042	Moderate	1	86.5584
9	Male	15.8922	60.2961	637.481	85.7896	4.85386	Low	2	81.3018
14	Male	24.1636	92.6728	581.626	74.5741	5.82856	Vigorous	1	79.2442
6	Male	20.6731	80.678	798.829	2.6305	8.09556	Moderate	4	82.6304
9	Female	26.9084	82.3718	473.786	59.0385	6.41268	Low	3	88.7393
11	Female	28.1162	86.8707	454.983	70.6484	11.4171	Vigorous	2	87.417
11	Female	27.7651	77.2578	416.084	85.41	9.45419	Low	3	55.2698
17	Male	26.6581	64.6245	416.977	94.6157	12.8676	Vigorous	1	68.1518
13	Male	19.0358	64.1128	365.462	91.5853	11.6943	Low	5	63.1984
6	Male	27.1783	90.1745	788.378	40.6045	4.53721	Vigorous	3	76.9119
12	Male	23.0022	68.8414	722.469	89.6501	4.48067	Low	5	53.0708
6	Female	15.7913	61.1241	390.004	0.0748809	13.7478	Low	4	88.1232
12	Male	21.8541	99.1846	383.137	35.1475	12.8341	Moderate	5	55.3264
8	Female	29.1324	99.2157	262.12	11.3881	8.61501	Vigorous	3	63.5701
16	Male	28.3179	75.1257	726.219	88.3068	4.56437	Vigorous	3	89.1371
13	Female	16.534	61.021	423.06	92.7982	13.7829	Moderate	2	52.578
8	Male	26.1619	89.0906	543.569	25.6008	5.76841	Moderate	5	83.0101
6	Female	27.0869	93.2405	740.227	36.731	3.42642	Low	4	96.2239
13	Male	19.0708	65.0005	444.86	98.3878	14.0909	Vigorous	2	80.8819
8	Female	22.0741	65.4183	684.121	56.6063	12.7072	Low	2	85.6329
7	Male	25.6648	92.889	458.171	49.7056	11.3218	Low	4	89.6133
6	Female	21.5856	96.8763	620.565	50.0435	3.40836	Low	2	61.1123
8	Female	16.692	91.6302	458.711	69.6188	9.34117	Moderate	4	79.0482
7	Male	25.5882	68.0298	435.655	95.4543	10.8436	Vigorous	1	65.4528
7	Female	28.6746	76.4608	794.426	36.6622	12.1122	Moderate	2	62.4748
11	Male	24.7873	84.0337	567.41	17.2658	8.65289	Moderate	3	59.6228
17	Male	26.607	66.4117	420.435	18.5013	14.4402	Vigorous	1	79.2715
6	Male	20.3754	68.4241	354.692	2.0359	5.93737	Vigorous	2	89.7266
7	Female	17.748	71.3154	223.86	55.541	3.83682	Moderate	4	93.7945
11	Female	24.6416	80.3805	623.94	92.9117	6.99319	Moderate	1	71.4293
8	Male	19.9166	80.4322	423.294	71.3077	10.9417	Moderate	1	68.645
9	Male	27.9011	92.5718	692.752	99.2965	11.8459	Vigorous	3	84.3653
6	Female	16.8394	90.1204	418.321	90.9527	11.862	Vigorous	2	89.018
13	Female	21.502	96.5494	423.998	49.1858	4.32809	Low	2	62.666
12	Female	20.9509	93.3161	667.509	48.6549	13.6211	Vigorous	4	64.8645
12	Male	29.0708	70.1551	493.68	62.8357	6.37	Moderate	1	76.6697
8	Male	17.297	73.2519	730.937	11.0936	5.51893	Vigorous	3	72.2193
15	Male	15.1477	80.0169	554.081	60.7684	10.3735	Vigorous	4	85.2894
15	Male	18.5713	60.5708	344.387	46.4074	5.54219	Vigorous	4	75.2242
8	Male	27.3042	96.1561	540.963	64.274	9.09646	Moderate	3	55.58
7	Female	18.1398	61.7738	202.401	56.521	7.88436	Low	2	58.2977
17	Male	18.6132	72.8977	387.438	31.0396	5.78441	Low	3	95.0954
6	Female	16.9485	82.767	324.771	60.7762	6.50472	Moderate	2	61.3699
12	Female	25.7315	80.7137	592.513	36.6014	8.12889	Moderate	5	52.5043
12	Male	16.0376	86.1784	281.623	19.4621	7.15392	Low	1	86.5727
17	Female	19.9681	81.1008	374.058	67.5071	7.57891	Moderate	3	84.2006
7	Male	19.2375	69.1601	398.785	30.6347	11.8252	Vigorous	4	80.0038
12	Female	23.3274	68.0431	201.976	88.9025	5.02056	Vigorous	2	75.1128
13	Male	25.9562	96.2899	228.06	19.9332	10.5314	Low	1	98.479
6	Male	22.9931	70.5587	386.676	60.0144	11.1379	Vigorous	1	55.9916
14	Female	28.9654	71.2391	333.414	57.1549	12.625	Low	3	75.5081
12	Male	29.2716	76.5181	270.144	19.7742	13.1679	Moderate	4	78.2022
8	Female	20.422	65.5775	292.497	43.9887	4.90399	Low	3	51.1246
13	Male	26.6652	80.2909	701.322	67.5539	4.65913	Low	4	70.5996
12	Male	26.082	86.6013	609.992	31.8527	10.3773	Vigorous	5	89.1401
16	Male	28.3945	91.44	490.471	11.3831	12.083	Low	3	73.5549
13	Female	21.7192	88.4582	745.325	61.5241	6.26792	Low	2	93.7639
11	Female	22.9571	65.9054	217.732	22.4122	9.31017	Low	3	82.2399
14	Male	21.2366	78.2427	406.961	68.1475	12.2669	Moderate	3	88.3043
10	Female	27.7557	61.5434	694.03	83.9467	12.21	Vigorous	5	90.224
8	Male	18.4455	60.7119	576.973	12.3355	10.8458	Vigorous	5	84.475
8	Female	18.5956	77.6052	789.012	43.7609	3.94545	Low	3	87.469
6	Female	20.5891	70.1184	766.709	44.4922	3.60773	Low	4	84.7655
17	Male	18.4551	87.3344	301.965	63.2536	7.66134	Moderate	5	77.5232
13	Male	23.4151	88.9696	783.192	33.4408	3.32025	Vigorous	5	78.3266
7	Male	17.0174	95.8161	767.321	41.8569	13.8497	Vigorous	4	59.4942
8	Male	19.8028	90.4273	424.167	1.19912	3.24174	Low	1	91.372
13	Male	28.7017	61.9298	789.728	12.2426	3.35535	Moderate	5	65.6069
13	Female	21.1384	74.8649	221.506	56.9862	4.98393	Moderate	5	76.7868
16	Female	26.2235	70.9209	596.45	21.5896	10.5242	Low	4	62.4773
9	Male	16.7019	75.4453	359.689	14.4577	9.49865	Low	4	84.7932
9	Male	18.7135	66.403	277.678	32.4413	10.9138	Low	3	98.7584
10	Male	27.1102	63.9082	546.521	16.3536	13.7227	Low	3	90.097
11	Female	26.4449	80.8394	383.81	5.96224	8.45935	Low	1	80.9548
10	Male	20.7923	88.8153	600.095	28.3858	3.52651	Moderate	1	78.3753
12	Male	29.316	88.0764	523.989	16.4358	12.162	Moderate	1	74.4886
7	Female	28.6596	78.0378	435.554	79.9396	12.7436	Low	2	60.2486
12	Female	29.4345	80.8912	309.093	6.2657	3.59866	Low	4	67.4005
15	Female	21.4187	80.6531	560.75	74.7443	5.91419	Vigorous	5	70.3197
12	Female	17.9621	87.6628	697.538	38.2796	12.2472	Moderate	4	97.2285
6	Male	24.3999	61.917	560.003	67.5321	7.51386	Moderate	4	71.2791
12	Female	25.2716	88.3958	566.314	5.26894	8.67182	Low	1	79.3095
10	Female	16.8816	83.288	507.102	92.0704	12.8781	Moderate	4	96.1212
8	Male	26.7972	67.9243	432.944	76.7376	4.13543	Moderate	2	75.9213
8	Male	15.2709	61.9624	474.475	14.0143	11.1274	Moderate	5	62.5725
9	Male	22.2409	64.3411	793.725	21.8784	5.57981	Vigorous	1	69.0503
17	Female	19.9652	80.9877	649.801	64.3996	3.75182	Moderate	3	68.777
7	Male	26.1045	90.3363	458.336	92.1563	10.95	Low	5	85.7359
7	Female	19.6914	73.3863	474.378	44.5832	4.45695	Moderate	3	64.806
6	Female	27.4021	75.165	499.779	48.5633	11.9641	Moderate	3	86.5144
10	Female	23.9243	97.3659	595.589	23.78	5.43246	Vigorous	4	94.4621
9	Male	26.9084	68.5205	479.575	38.3011	3.58214	Moderate	5	66.8037
16	Female	29.8401	64.15	611.707	28.6018	4.19157	Vigorous	2	56.7671
15	Male	25.1874	73.7364	397.513	35.0571	13.0952	Vigorous	4	81.9277
7	Male	29.7743	89.8369	446.384	2.05976	7.45162	Vigorous	3	68.0427
8	Male	15.4325	85.0431	718.432	4.10607	6.6272	Moderate	5	76.6993
12	Female	20.0721	76.6318	397.343	68.0687	8.89439	Low	4	81.7083
12	Female	16.6178	98.5901	778.662	68.1795	10.5952	Low	5	70.3871
17	Female	18.9346	89.3999	303.503	33.0231	3.44523	Moderate	1	96.2347
9	Male	27.5833	62.4745	345.008	88.5462	13.7783	Vigorous	2	69.9807
10	Female	15.4848	89.7853	478.208	26.6112	14.5018	Low	2	65.3687
10	Female	22.8027	60.9615	678.445	39.5785	8.00768	Moderate	2	94.2838
11	Female	23.5069	86.0129	638.945	73.1376	7.95155	Low	3	56.8151
14	Female	23.4173	68.4193	304.68	74.3568	13.5427	Moderate	3	56.2104
7	Female	22.1295	87.8577	342.011	86.1166	8.15174	Vigorous	2	96.7849
10	Male	26.859	72.3912	545.158	2.9059	13.2743	Low	5	60.4484
17	Male	17.0031	94.9203	377.099	18.3759	3.34004	Moderate	1	57.4219
8	Male	19.6587	73.4766	453.395	64.0572	8.87581	Moderate	3	76.7584
9	Male	24.2359	84.7878	491.957	33.82	14.4291	Low	4	52.3394
15	Female	25.3643	71.4371	556.548	4.35617	6.03366	Moderate	4	81.0008
11	Male	21.0622	96.6889	350.631	58.6467	6.19386	Low	3	72.6465
17	Female	28.1306	91.2398	297.884	39.3073	10.5615	Moderate	2	82.0206
13	Male	21.2324	69.7321	439.138	36.4095	14.1143	Low	5	64.1968
6	Male	21.0416	97.9519	249.216	26.4364	5.38491	Vigorous	1	95.2736
15	Male	15.5431	74.2863	516.059	0.599789	14.0598	Low	4	63.529
13	Female	23.2671	86.0746	703.763	18.236	10.956	Moderate	3	81.8782
16	Female	25.6302	89.7141	271.385	47.4235	14.9166	Vigorous	5	97.2546
12	Male	16.7166	60.9161	267.638	27.5736	11.8375	Vigorous	2	70.0405
6	Female	19.5815	98.3587	248.131	87.4389	11.0136	Low	1	58.0713
7	Male	26.7189	73.7777	708.717	14.3	12.7788	Low	1	53.4191
8	Male	20.4888	67.5912	248.423	87.534	5.10168	Low	4	98.1509
6	Male	18.624	94.0283	790.077	40.4826	14.3518	Vigorous	4	88.1851
14	Female	25.083	88.116	414.999	27.584	4.98715	Vigorous	3	95.9476
13	Male	17.9514	63.4697	397.257	30.4292	3.30804	Low	1	84.9417
7	Male	28.4348	64.6818	254.979	33.0071	11.3743	Moderate	2	67.1224
14	Male	16.584	88.6077	551.385	50.6564	5.21515	Vigorous	2	56.1508
12	Female	25.5982	62.9913	551.529	35.3882	12.105	Low	3	96.4653
14	Male	22.4932	96.687	496.283	64.7206	12.5405	Moderate	1	74.481
11	Female	28.0489	89.6616	386.612	42.5179	5.84039	Low	4	69.8254
11	Male	16.8929	73.4197	421.149	67.1644	4.04064	Vigorous	2	78.8896
16	Female	25.1684	74.5176	392.302	60.4426	9.00985	Vigorous	5	55.328
9	Male	23.5808	80.2598	455.688	24.4454	13.6826	Low	3	65.4602
15	Male	22.2014	74.4388	405.073	81.2773	13.1675	Moderate	2	81.8938
15	Female	22.3711	91.3387	605.31	79.8981	4.40499	Vigorous	5	55.0061
7	Female	25.8297	98.9895	377.472	98.898	14.5774	Low	5	56.7621
12	Male	29.0661	83.3809	410.503	17.505	6.16739	Low	2	75.5294
10	Female	16.3688	77.8415	461.276	84.7838	7.19269	Moderate	3	81.1729
16	Male	15.2925	68.911	202.377	87.1981	4.7886	Moderate	5	59.3501
11	Male	27.0856	86.1373	495.25	64.2164	7.53364	Vigorous	5	51.6542
7	Male	16.6225	87.4231	353.492	50.6385	10.6277	Moderate	1	97.9183
10	Female	29.8005	87.4076	233.69	95.726	9.07294	Moderate	1	51.3746
15	Male	24.2902	61.0794	746.613	97.2692	12.9305	Vigorous	1	50.1026
9	Female	24.763	95.9649	393.451	64.1697	10.6956	Low	5	66.167
14	Male	17.9834	73.5243	455.651	35.956	6.16253	Vigorous	5	61.1227
11	Female	18.6047	89.7666	696.406	81.7165	9.68926	Vigorous	3	78.6793
7	Female	24.8903	90.3923	300.073	8.92555	3.77029	Moderate	4	94.7104
6	Male	28.6459	86.0222	710.185	29.0596	9.96949	Moderate	1	74.0554
10	Female	29.7359	75.7947	344.983	98.5554	7.67597	Low	4	88.6651
14	Male	17.9705	84.3354	553.423	81.4333	4.18078	Moderate	1	95.4614
11	Male	17.0118	61.6079	611.407	93.9582	6.68957	Low	1	59.47
15	Male	15.846	90.4758	743.008	59.4795	13.777	Low	3	74.4155
17	Male	28.0245	63.9835	564.583	40.7672	10.0325	Low	3	82.1035
12	Male	19.4207	75.87	471.939	97.969	13.8392	Vigorous	2	66.5942
10	Female	15.0272	64.1448	543.362	30.9426	7.92965	Moderate	1	86.9876
15	Male	18.3573	93.483	321.249	75.7414	14.7469	Moderate	1	85.2657
11	Female	20.1066	82.0121	613.445	55.8207	7.32023	Low	1	71.0547
10	Female	29.8648	87.6382	312.128	22.8507	12.0817	Moderate	3	54.3977
16	Male	22.8531	87.3033	534.349	1.74833	6.66484	Low	1	50.5784
14	Female	18.0707	93.6642	588.562	38.3764	4.27189	Moderate	2	68.4675
11	Male	20.0223	65.3028	739.15	54.7685	12.9967	Vigorous	5	54.1034
16	Female	19.9546	86.3891	470.114	18.319	12.151	Moderate	2	89.0812
13	Female	15.2959	83.0054	665.2	41.4555	12.8475	Low	5	66.7163
7	Female	17.0277	61.2359	300.518	61.519	6.59633	Vigorous	3	83.3049
17	Male	25.4279	68.0569	293.718	71.4923	11.4439	Moderate	4	67.3189
14	Female	16.8038	70.7029	514.879	5.27425	5.63907	Vigorous	3	89.7969
10	Male	18.461	62.9023	557.804	66.4181	3.13574	Low	4	94.4206
12	Female	20.2611	74.1888	579.405	5.66673	13.3979	Low	5	91.8757
15	Female	26.366	61.0881	647.404	2.81855	9.28231	Moderate	4	74.2237
6	Female	23.736	82.1273	376.959	15.2412	14.8038	Low	5	54.1976
15	Female	25.335	68.46	573.565	65.3644	7.62043	Moderate	4	68.5856
10	Male	23.5052	71.4801	312.883	5.28214	14.4825	Low	5	71.2228
17	Male	25.2539	96.4189	331.399	2.08962	10.3807	Low	4	98.0127
15	Female	15.0426	80.1127	240.385	11.796	9.14646	Low	5	78.2749
7	Female	28.9635	70.7606	648.2	94.9721	6.63372	Moderate	2	82.0423
17	Male	16.6638	83.9385	504.196	90.7278	12.9033	Moderate	1	89.1002
11	Male	21.0937	68.0669	342.911	8.6466	12.9455	Moderate	2	78.4101
16	Male	26.5656	62.9758	533.743	30.4013	8.00315	Moderate	3	79.9242
6	Male	21.5285	60.8363	412.544	94.7292	11.7275	Low	4	62.2664
8	Female	29.2026	98.0612	702.326	9.76877	8.36686	Vigorous	5	52.9433
10	Female	22.0138	88.9844	516.889	9.4596	11.8759	Moderate	2	86.0693
9	Male	28.1241	91.9979	217.886	8.60039	14.9303	Low	2	92.4342
8	Male	27.1624	99.2367	791.057	97.6476	6.14996	Low	5	70.6
15	Male	29.7148	97.2651	244.579	74.3109	10.6086	Moderate	4	77.4457
10	Male	28.8982	89.4765	617.575	21.4484	7.55854	Moderate	3	65.3643
16	Male	28.4719	87.7595	462.354	4.59473	9.58046	Low	3	72.511
13	Male	25.9741	73.474	349.591	96.5242	13.4898	Moderate	3	60.4445
16	Female	20.505	64.1607	605.875	42.5489	7.17091	Moderate	5	87.9943
9	Female	16.5919	82.9489	275.538	59.8375	3.86866	Vigorous	2	74.5956
6	Female	25.3297	83.0501	714.948	27.9196	12.5872	Vigorous	3	77.3578
16	Male	29.6798	98.0895	350.367	75.836	9.6603	Moderate	2	51.8544
12	Male	25.8991	77.7028	416.872	19.6802	8.39281	Vigorous	3	81.1199
13	Male	28.9309	87.6323	579.586	78.6912	5.2	Vigorous	3	60.1328
8	Female	27.0646	82.9988	200.618	23.0603	4.11423	Moderate	4	69.1697
11	Male	17.4467	67.0704	483.649	9.79122	6.34483	Low	5	70.6358
7	Male	18.7381	83.6826	736.549	47.8823	11.6269	Low	4	72.4366
12	Female	20.128	81.6047	608.249	81.3217	7.94125	Low	2	61.3718
13	Male	17.5239	79.7562	432.74	38.4865	9.84273	Low	2	92.5055
11	Female	23.7248	80.5369	596.255	2.88737	3.98455	Vigorous	5	71.3925
11	Female	29.6318	66.5595	761.942	55.331	4.47892	Vigorous	3	80.6067
10	Male	26.4219	78.5391	312.683	68.0471	3.13567	Moderate	5	80.6969
13	Female	21.3508	84.2261	519.085	74.0695	11.0794	Moderate	3	80.3492
6	Male	15.0676	79.578	340.843	40.1925	6.17345	Low	1	77.9659
15	Female	19.6991	79.5474	712.535	9.70196	14.6031	Low	1	91.1313
9	Male	22.9014	63.1007	632.63	58.4326	6.70147	Moderate	5	90.6309
9	Female	19.8638	67.631	680.646	32.9548	7.36342	Moderate	1	70.8572
8	Male	16.6655	72.8389	765.807	94.6887	8.63388	Low	1	81.7923
8	Female	21.6415	76.7739	339.385	50.2712	6.82969	Vigorous	2	55.1415
9	Female	18.7988	83.7575	229.232	47.2266	12.8093	Vigorous	3	54.5386
16	Female	28.6385	94.5338	374.542	30.921	13.5145	Vigorous	1	73.9958
6	Male	16.5263	66.3666	439.484	33.8787	3.13243	Vigorous	4	95.0102
16	Male	15.7373	60.6035	575.096	51.2755	10.8559	Vigorous	2	82.5
16	Female	15.0797	77.9695	678.623	30.6665	11.2331	Moderate	3	83.4608
7	Male	19.921	77.2841	409.882	89.2305	14.5371	Moderate	2	57.8837
14	Female	24.9058	82.076	484.098	43.9018	7.44479	Low	4	72.6652
15	Male	25.9562	93.3289	671.28	29.2022	5.34336	Moderate	3	70.0395
7	Female	21.7989	92.0944	335.197	15.5395	9.24697	Moderate	5	89.1489
10	Male	25.2649	64.0017	330.279	67.2351	8.37067	Moderate	5	56.8912
14	Female	20.3987	97.3598	553.54	2.57869	12.5008	Moderate	2	76.9596
14	Female	25.0171	64.4166	461.634	44.9996	13.8477	Low	5	95.5676
13	Female	15.6089	85.3828	769.338	55.0122	4.0405	Moderate	3	94.623
6	Female	20.8613	86.8963	414.218	33.9785	13.159	Moderate	4	92.6169
6	Male	26.8627	87.1951	655.733	74.9818	13.9077	Low	4	68.7493
14	Female	27.0451	70.614	549.856	67.566	14.0896	Moderate	5	97.055
16	Male	25.7422	73.2138	232.746	97.1399	12.1717	Low	1	90.265
13	Male	18.0636	81.9471	250.631	50.8767	11.905	Vigorous	1	92.5571
15	Female	18.7081	67.9835	321.894	53.7812	3.17876	Vigorous	1	96.6177
14	Male	29.9413	60.8124	285.892	24.5839	14.0423	Moderate	5	96.8501
12	Male	16.5507	82.4858	397.623	38.5484	7.21806	Moderate	5	62.0032
8	Male	17.7099	78.6111	547.393	2.68606	3.49346	Moderate	5	56.3844
8	Female	16.9504	86.2692	561.418	68.9275	7.95575	Moderate	3	84.5437
7	Male	19.9148	65.868	552.661	31.1623	11.7942	Vigorous	1	78.1607
10	Male	18.1526	93.637	270.565	54.0367	8.30346	Vigorous	2	66.3713
17	Female	22.4653	65.8489	560.135	25.4992	12.0961	Moderate	3	84.2225
17	Female	22.1403	95.6537	445.848	62.1036	9.11291	Low	3	53.0998
8	Male	28.5226	77.9808	741.832	44.7582	6.59313	Low	5	52.3604
11	Female	15.5211	81.9922	747.191	48.1861	5.43495	Vigorous	5	67.7155
7	Male	19.7982	95.8633	660.904	94.2607	8.05324	Low	3	59.6923
17	Male	23.9499	71.9965	621.864	70.616	3.42964	Moderate	5	85.9278
8	Male	24.072	67.2731	268.972	26.19	8.07053	Moderate	1	97.4011
10	Female	22.2019	77.8301	250.817	50.3922	3.82344	Moderate	3	83.0814
17	Male	27.235	69.7747	704.5	46.6673	13.5241	Moderate	3	82.7392
16	Female	15.9408	81.1138	456.209	79.5053	9.90577	Moderate	3	50.3298
16	Female	27.2323	71.0103	470.817	83.3355	10.7525	Low	5	75.6138
6	Male	22.4213	94.5796	708.676	28.3443	6.46637	Low	3	90.8551
6	Female	17.0064	84.293	572.859	82.1151	5.70985	Vigorous	2	82.706
15	Female	28.2855	60.0096	307.644	17.9501	11.4949	Vigorous	2	61.3891
14	Female	24.7384	92.2189	326.608	76.2771	11.0588	Low	1	92.4238
12	Female	17.4532	73.2085	203.826	24.8785	4.47214	Low	3	98.2188
6	Female	15.5047	72.8083	626.402	29.7931	5.8637	Vigorous	3	63.9496
17	Male	17.1166	75.3225	491.367	85.2468	14.3589	Moderate	5	60.3547
13	Female	24.132	85.2105	769.978	42.0075	6.65013	Vigorous	4	66.9263
8	Male	17.6894	77.6824	628.408	99.0566	3.30998	Vigorous	4	53.1579
13	Male	18.3864	85.1454	261.892	15.1943	3.76538	Low	3	93.6716
10	Male	15.3771	65.8712	296.925	46.3349	12.3059	Vigorous	1	96.465
6	Male	25.844	98.8066	501.035	73.245	12.0859	Vigorous	2	81.6652
12	Male	27.1555	89.1843	754.925	0.536706	7.58193	Low	3	88.2167
10	Male	26.9527	70.0083	348.351	15.1855	4.83841	Moderate	3	83.4325
11	Female	16.9135	88.9668	695.348	2.03567	8.97726	Moderate	1	68.8677
11	Female	28.5495	83.001	387.363	99.2878	6.98266	Moderate	1	81.6021
13	Female	25.0842	64.3676	361.938	76.0625	7.48762	Low	4	91.816
14	Male	28.4629	67.1279	740.836	37.3559	6.13182	Vigorous	3	90.4954
7	Female	21.7074	61.6523	228.345	15.6285	3.75429	Moderate	3	54.0529
14	Female	21.5543	92.3695	596.445	9.03832	12.4939	Vigorous	5	73.13
17	Female	26.768	82.0682	225.901	53.1907	10.4186	Low	2	69.8661
16	Male	16.3995	72.6699	680.458	97.5891	13.0156	Moderate	5	87.6004
15	Female	22.8131	65.0538	697.643	67.4611	9.03842	Moderate	5	75.0688
14	Male	27.5458	79.3618	736.014	36.5138	14.8198	Vigorous	2	67.4851
15	Female	27.4529	81.0105	311.654	50.0851	14.5503	Moderate	3	85.3175
15	Male	29.342	88.0779	274.699	99.8903	6.2614	Low	4	73.6789
12	Male	25.4741	98.7975	502.121	51.8766	7.64372	Vigorous	2	62.8312
6	Male	18.1166	77.3978	362.98	96.4201	12.0325	Vigorous	1	94.5208
12	Female	15.3042	76.2414	563.778	1.63617	12.3192	Moderate	3	55.6524
15	Female	22.1912	74.7972	508.248	72.0963	13.9284	Moderate	2	50.9044
10	Male	22.7056	93.077	286.911	62.7161	10.8316	Moderate	2	57.1956
11	Female	18.6039	66.2527	643.562	68.533	8.70145	Moderate	2	58.1822
15	Male	16.8705	73.7525	682.271	57.0567	7.53182	Vigorous	4	76.9021
12	Male	23.7931	88.9988	777.826	4.41768	8.03014	Vigorous	5	81.2433
10	Female	26.4638	60.6278	437.323	14.9564	13.2049	Moderate	5	72.4306
12	Female	29.8973	71.5752	402.641	92.2251	14.7601	Vigorous	2	60.2086
14	Female	26.3745	85.6579	315.358	23.2925	3.62291	Low	2	56.6095
8	Male	26.9045	67.4381	308.519	99.2937	9.96294	Vigorous	5	74.6076
13	Male	24.2469	72.1084	392.632	67.9588	9.24065	Low	4	78.2742
7	Female	29.7888	79.4418	789.09	44.4354	7.51371	Low	3	65.1981
16	Male	24.5993	76.8809	255.355	92.0049	13.2189	Low	5	61.022
12	Female	27.9038	64.2411	355.62	79.4986	9.90892	Moderate	2	54.0296
7	Male	29.1868	97.5294	251.587	42.8965	6.75739	Vigorous	4	51.3122
9	Female	28.9479	61.7717	364.179	6.8593	8.32925	Low	4	55.2868
12	Female	20.7212	89.9897	255.441	86.8305	7.28164	Moderate	2	87.104
8	Male	16.1799	62.8569	504.985	76.504	8.16103	Vigorous	1	67.2009
7	Female	17.5781	78.6918	463.013	79.0735	3.85519	Vigorous	4	51.3709
16	Female	15.8883	67.0165	304.43	74.4859	4.34299	Moderate	5	75.4083
15	Male	16.581	65.6439	304.885	27.5754	10.4843	Vigorous	1	76.8034
12	Female	17.7698	65.0359	575.665	85.8846	11.2088	Moderate	3	71.4344
6	Male	20.1164	78.1115	432.273	0.223255	10.6394	Moderate	5	55.5341
13	Female	23.1531	80.6194	233.717	23.7276	12.1569	Moderate	2	87.7484
8	Male	25.6752	65.3354	752.116	4.65596	14.3224	Vigorous	1	84.4541
17	Female	18.1639	99.1758	442.971	11.0596	13.3274	Moderate	5	69.7365
17	Female	25.0878	70.3106	554.629	53.2379	8.02211	Moderate	4	69.0408
7	Female	25.5639	78.3537	731.247	3.72562	5.61052	Vigorous	2	57.7968
8	Female	23.3793	68.6508	441.295	18.1381	6.74223	Low	1	87.6775
10	Male	28.5543	79.7569	692.396	23.274	10.0529	Moderate	4	79.9787
16	Male	16.6649	90.2407	748.851	65.5339	13.2745	Moderate	2	54.2897
13	Male	17.6568	80.8441	304.44	46.8821	11.4207	Low	2	68.9032
15	Male	21.43	71.426	735.495	45.8413	9.51616	Vigorous	1	95.178
12	Male	16.9007	69.9359	271.899	76.8433	10.2225	Vigorous	1	72.6187
12	Male	23.4944	90.3574	365.076	45.6721	9.33913	Vigorous	1	66.2464
17	Male	20.976	64.7295	684.927	34.8489	14.6595	Moderate	5	82.1892
12	Female	19.2689	74.7987	740.411	96.2451	12.7931	Low	2	60.1486
13	Female	17.5498	66.0593	610.483	0.829331	12.3753	Vigorous	3	76.1902
6	Female	20.0301	70.319	262.896	30.5393	9.20795	Low	4	83.4761
9	Female	24.1194	66.1073	513.795	60.9393	6.98171	Vigorous	1	92.7439
11	Male	23.6368	95.4709	543.58	78.2809	3.23417	Moderate	2	84.6252
14	Male	17.4544	89.2762	369.116	81.6413	3.52116	Vigorous	4	69.2205
7	Male	16.8738	82.4371	794.777	4.60731	3.36286	Low	3	88.39
6	Female	15.4002	68.977	401.377	70.9132	14.7657	Low	4	94.92
15	Male	15.1864	80.4091	326.153	72.0254	4.37379	Low	3	73.8882
17	Female	28.1972	80.8333	266.082	21.4079	4.70543	Moderate	1	50.225
7	Male	15.6763	83.6161	427.101	11.2775	8.8098	Vigorous	5	94.0459
12	Male	25.9683	62.4034	615.571	74.9686	8.77681	Moderate	3	58.2721
8	Male	28.0798	98.9161	338.85	24.95	14.0397	Moderate	1	56.3163
15	Male	16.4709	78.6176	661.727	0.16738	3.88239	Low	4	65.3839
7	Female	21.5445	97.0613	281.241	22.3573	14.4869	Low	4	68.9992
16	Female	29.4345	60.3923	464.281	3.1068	5.59668	Moderate	4	89.9688
12	Male	27.5121	69.9023	621.424	24.9187	14.6418	Moderate	5	69.4592
7	Female	22.3456	64.1598	281.186	33.502	9.49589	Vigorous	2	52.4411
8	Male	26.4386	90.7846	558.705	27.14	10.8242	Low	3	81.7981
16	Male	27.5007	72.805	679.372	91.9937	6.78875	Low	2	83.5611
12	Male	20.2204	93.6197	557.329	23.2533	10.3419	Low	4	90.711
9	Male	28.3823	93.2954	506.878	46.7535	11.53	Vigorous	5	69.9433
6	Female	22.0571	86.7118	702.98	95.7428	3.12444	Vigorous	1	54.3036
10	Male	22.9171	86.6313	791.252	87.9199	3.41074	Low	5	77.6531
17	Male	29.9956	88.0064	308.788	30.9258	14.8377	Low	2	56.0499
14	Female	27.6495	86.9506	614.808	32.649	8.49069	Moderate	4	50.8538
13	Male	20.4266	75.4763	248.395	59.3329	14.2298	Moderate	3	88.9292
17	Female	15.1552	87.3131	225.705	91.7863	11.7588	Vigorous	5	70.1705
14	Male	24.3926	95.8963	368.491	0.99998	7.47562	Low	2	76.2503
15	Male	25.5587	73.3029	782.552	39.312	4.8101	Moderate	2	83.1425
14	Male	24.762	97.7956	531.317	84.9775	14.7378	Moderate	1	70.0514
12	Male	29.5179	60.5433	360.963	41.047	10.014	Low	3	52.5566
9	Male	27.9446	73.9633	279.552	72.0055	5.30828	Low	2	62.6372
10	Male	21.7325	65.2839	752.11	69.1925	11.1798	Moderate	3	59.7171
6	Female	15.9429	65.0648	417.42	20.5459	4.10458	Low	4	98.8697
6	Male	22.1409	92.6172	384.018	44.9595	13.4164	Low	5	86.9753
8	Female	25.3387	96.7347	714.778	56.6187	4.08165	Vigorous	2	72.5775
13	Female	24.1156	91.1103	562.642	71.5463	5.83433	Moderate	4	53.1684
7	Male	23.0721	99.0646	301.182	82.239	4.09717	Moderate	1	55.7925
9	Female	22.0323	68.6532	452.906	75.9933	4.24545	Vigorous	3	90.645
7	Male	19.4064	65.632	756.939	2.83115	9.28601	Vigorous	4	97.2725
10	Female	19.1602	80.8282	740.722	67.0638	11.2439	Moderate	3	51.5675
14	Male	22.5035	93.1615	242.066	49.7315	12.4618	Moderate	3	95.5199
6	Female	17.409	61.5936	361.168	57.3862	11.3407	Low	2	69.0282
10	Female	20.1103	99.8226	292.724	37.2966	7.36188	Low	3	60.6816
14	Male	19.8597	84.0898	520.287	71.4026	9.68745	Moderate	4	55.1116
6	Female	23.807	99.1577	649.99	67.3889	14.132	Low	1	88.5874
14	Male	16.0002	74.6033	377.326	57.9486	7.65092	Low	2	73.4455
13	Male	27.445	78.321	654.798	86.1606	6.02885	Low	5	91.6212
9	Male	23.4357	90.0945	601.229	10.19	9.23183	Vigorous	1	61.3079
17	Male	25.0624	91.708	636.933	30.1023	6.56802	Moderate	4	83.9284
16	Male	25.5464	69.3213	768.946	49.513	6.1418	Moderate	2	55.9061
15	Female	19.3723	97.192	454.767	95.8605	12.3456	Moderate	3	54.4875
10	Female	22.0556	94.6969	405.541	7.19634	13.69	Low	1	56.67
10	Female	29.3437	60.7282	610.308	33.7077	9.0278	Low	2	90.4451
16	Male	26.5006	65.1427	684.534	92.5891	12.3574	Vigorous	5	82.781
17	Female	29.5434	79.8439	314.867	89.7948	5.24507	Vigorous	5	58.2982
11	Female	26.1938	78.4382	708.08	86.5246	9.57172	Moderate	5	69.2386
12	Female	17.634	88.3356	234.711	30.839	10.6344	Vigorous	2	88.1843
13	Female	15.968	63.5885	203.836	84.6836	8.88797	Vigorous	1	64.2837
13	Female	23.6649	85.7942	295.056	50.5339	4.40256	Low	3	96.0632
16	Male	20.3672	84.6548	787.2	61.9779	11.8092	Moderate	1	95.7301
7	Male	19.1319	69.3448	514.139	23.8825	13.0689	Moderate	3	77.645
14	Female	27.1082	81.6958	227.94	70.6674	10.6227	Vigorous	1	81.5987
12	Male	20.5049	68.8883	798.305	32.7697	5.02993	Low	1	82.6609
9	Male	19.755	65.8769	646.947	34.388	3.89463	Vigorous	2	62.9234
9	Female	27.7498	82.9254	702.803	63.6817	6.61925	Vigorous	5	68.2661
16	Female	27.6943	99.099	327.764	23.9832	3.44388	Moderate	5	56.7971
13	Male	20.3455	69.4773	263.27	22.4439	13.0706	Low	5	96.2436
9	Female	27.4875	74.2134	509.051	36.9163	11.4367	Vigorous	5	86.1925
11	Male	27.7617	70.2629	663.305	77.8064	9.76426	Vigorous	1	52.3178
10	Male	21.359	70.6584	582.668	22.4682	13.6756	Low	5	77.4694
8	Female	15.9971	76.1677	578.636	78.7318	4.32112	Vigorous	1	67.1537
15	Male	15.0238	88.0742	654.258	69.5605	11.5735	Moderate	3	90.7644
16	Male	22.8494	61.5522	336.212	67.908	4.75959	Vigorous	4	67.19
7	Male	20.1611	98.285	596.912	47.4756	3.73111	Moderate	4	82.2075
14	Female	29.957	61.8512	435.266	74.5888	4.59485	Moderate	3	58.287
15	Female	26.5862	95.2501	241.852	1.35195	14.4113	Moderate	1	77.9378
14	Female	26.4191	95.7751	321.286	30.5607	8.2852	Moderate	5	64.6943
6	Female	29.3286	80.9796	676.402	67.9137	3.58795	Moderate	2	58.2444
15	Male	28.3159	65.4799	737.558	98.7295	10.0036	Moderate	1	80.963
8	Female	19.7728	82.6058	369.693	0.251434	5.39657	Vigorous	1	81.9321
13	Female	17.4898	85.1453	314.217	50.9972	3.08204	Low	3	99.1677
11	Female	26.1884	94.3104	216.035	92.3836	12.1006	Vigorous	3	83.4553
10	Female	20.6741	82.0358	768.618	86.3539	4.85836	Low	2	75.7855
10	Male	22.0976	76.4284	610.313	2.31362	14.3098	Vigorous	5	95.631
11	Male	24.456	93.5316	774.218	52.9558	10.1136	Low	4	91.414
12	Male	28.6181	99.2381	718.31	0.42871	4.04395	Vigorous	5	77.4373
6	Female	21.2863	85.8041	404.28	78.9575	5.61389	Moderate	5	75.5675
14	Female	26.7498	94.9755	267.61	30.8875	10.3301	Low	1	97.0985
8	Male	19.0251	83.9494	499.434	76.5591	7.05735	Vigorous	2	80.8564
9	Female	25.4696	87.5915	216.088	94.4793	9.38572	Moderate	1	85.689
15	Female	15.0237	87.5267	289.95	97.6085	12.5941	Vigorous	3	54.334
6	Male	28.0726	88.1915	340.06	89.4111	12.5112	Low	4	85.9153
16	Male	15.4557	72.8405	599.388	20.4143	11.3758	Vigorous	2	63.2341
15	Female	25.6913	83.0265	505.926	19.46	13.6327	Vigorous	2	55.7769
8	Female	15.6939	83.7654	381.452	62.578	5.39233	Moderate	5	92.4833
7	Female	18.9937	72.6029	538.861	54.4054	5.1269	Moderate	1	84.5596
7	Male	22.458	73.9941	275.122	0.953461	12.5922	Moderate	5	70.3782
6	Male	21.2991	90.4899	653.425	39.1727	6.85067	Low	5	71.5708
13	Male	17.8775	83.309	627.221	90.6691	9.14619	Moderate	2	59.8559
8	Male	20.0072	65.9684	329.902	89.8359	11.9274	Low	4	50.4775
8	Female	25.9156	93.5055	563.835	20.3907	7.75119	Moderate	3	67.468
11	Male	25.0389	95.3246	501.982	38.1963	4.56195	Moderate	5	57.4207
13	Male	16.0772	78.6456	236.49	56.0366	11.1535	Moderate	4	71.0863
14	Female	26.2097	68.3563	366.892	85.2784	12.8059	Moderate	5	91.6913
14	Female	15.7957	97.9043	799.69	53.1994	3.15357	Low	4	55.7377
9	Female	23.1439	95.2908	259.721	96.82	9.75063	Low	1	54.5877
10	Male	18.9009	69.7753	503.847	79.9052	8.63286	Low	3	95.1051
7	Female	23.8154	63.8237	709.6	95.3092	6.11515	Moderate	2	87.257
16	Female	18.9199	77.6261	380.391	73.1492	4.93234	Moderate	1	52.6535
14	Male	29.7744	87.0559	356.425	87.7624	5.25645	Moderate	5	53.9785
13	Male	19.6459	67.0155	734.476	83.1004	11.6997	Low	5	84.2462
8	Female	18.6294	80.5285	382.898	25.3838	9.43434	Vigorous	3	68.5172
16	Male	19.177	77.0166	590.896	22.9536	14.7739	Vigorous	3	86.2087
17	Female	28.4471	95.622	644.188	86.4383	5.91877	Vigorous	3	70.2227
14	Female	24.5433	77.1827	673.171	8.46777	14.4829	Low	5	98.3893
8	Male	25.9603	81.3511	796.856	40.8564	9.18131	Vigorous	5	84.7208
14	Female	28.7702	98.2114	681.915	82.0658	4.75232	Low	2	52.3308
7	Male	28.6781	71.9877	594.207	81.3239	4.77815	Low	3	66.5251
17	Male	26.0842	71.5596	737.278	13.8783	10.3028	Moderate	4	78.1803
15	Male	17.9674	91.9838	743.447	48.771	12.9771	Moderate	2	57.0937
14	Female	27.6506	71.1016	783.9	47.9832	11.9725	Low	4	50.126
13	Male	18.0566	93.2746	665.879	32.3721	10.8675	Vigorous	1	53.9654
14	Male	26.1435	63.8214	316.956	91.7181	5.0653	Low	3	76.2132
10	Female	25.284	64.4504	625.884	65.3118	4.30008	Low	2	81.6128
16	Female	26.3833	96.0529	245.077	98.0187	3.00298	Vigorous	2	54.6452
16	Female	22.9903	81.6325	390.778	6.67662	4.22153	Moderate	1	83.2578
7	Female	24.5809	88.7526	269.485	39.435	12.1964	Low	1	80.8562
13	Male	29.2998	69.0116	769.966	83.5138	13.743	Moderate	1	96.9948
17	Male	16.5163	66.651	403.252	42.2686	5.88421	Moderate	2	92.0338
11	Male	19.6327	93.3982	627.929	26.1878	12.5387	Moderate	5	97.1621
13	Female	24.1704	74.3449	542.791	99.7808	5.38619	Low	4	98.3054
16	Female	29.4608	78.2013	264.507	87.3125	5.99126	Vigorous	4	72.0404
10	Male	16.4336	61.1189	536.807	54.6474	5.6899	Vigorous	1	74.3955
15	Female	15.3382	75.4352	596.614	56.1709	3.62076	Moderate	5	64.0811
7	Female	15.8362	90.8175	728.91	0.686296	5.32874	Moderate	5	75.4216
11	Male	15.7861	92.851	242.051	98.0995	7.48252	Vigorous	1	57.5357
10	Male	28.6172	87.9502	377.38	80.6295	7.86564	Moderate	3	83.5715
17	Female	25.8189	87.6872	615.405	3.67294	6.7136	Vigorous	2	51.2466
17	Female	25.1566	80.2496	220.599	17.633	9.1767	Vigorous	3	61.7814
10	Female	22.8386	81.5332	322.132	82.1031	7.53598	Low	5	60.4036
6	Male	26.7293	89.7053	331.202	8.68655	14.6444	Moderate	1	96.8945
7	Male	17.3347	69.8921	601.596	94.1786	12.6882	Moderate	2	57.2451
13	Male	20.8791	69.2607	371.576	99.9891	14.1717	Low	4	94.5388
8	Male	22.3501	97.997	559.757	88.6433	9.68912	Vigorous	5	56.2179
15	Male	16.6561	61.1076	779.209	73.8904	11.1401	Moderate	2	82.5349
8	Female	21.2927	65.5786	675.946	48.7282	5.00012	Low	2	65.9943
13	Female	19.7475	82.8133	399.742	8.24296	12.0334	Vigorous	3	65.8001
13	Female	15.5337	89.5134	483.44	73.0446	5.83165	Low	4	99.9136
7	Male	17.051	81.5156	320.404	39.6865	4.75	Low	3	61.3021
13	Male	26.4606	74.2026	209.432	57.0229	3.50231	Low	3	60.128
16	Male	15.2706	99.119	373.829	29.339	8.66676	Low	3	79.4667
6	Female	29.0138	88.1541	421.645	24.2156	6.44147	Vigorous	3	87.0376
11	Male	16.2964	93.2556	538.62	32.4297	14.8407	Low	5	99.1252
13	Male	26.9886	61.6099	766.44	81.3828	5.99801	Vigorous	4	85.0707
8	Female	28.4792	69.4368	768.711	42.6492	13.3985	Low	3	78.0936
13	Male	29.117	74.9668	242.059	31.1708	6.79727	Low	5	70.4566
17	Female	28.0122	67.3041	568.787	43.297	11.9895	Moderate	5	79.7556
6	Male	19.3133	62.916	225.412	3.22874	10.9181	Moderate	2	80.0417
16	Male	19.9963	69.0037	588.849	89.0604	9.7414	Moderate	2	60.8856
16	Female	21.3982	81.3454	270.622	55.1762	8.0019	Moderate	1	83.5604
14	Female	17.0895	87.8298	767.842	10.4826	11.0533	Low	5	60.2212
16	Female	15.3341	90.9608	718.603	28.8407	7.88734	Low	1	74.4977
14	Female	28.0368	61.7174	213.397	98.3553	9.5772	Vigorous	5	62.9935
10	Female	23.3119	77.1194	669.279	59.3057	10.0776	Low	3	65.6401
15	Female	24.1308	64.8885	581.538	29.1405	6.20826	Vigorous	3	80.6939
9	Male	28.9048	77.248	497.222	42.6346	7.07684	Low	1	53.2243
16	Male	24.9768	77.359	561.581	25.8475	3.2166	Low	3	50.6017
11	Female	25.3628	79.9285	606.95	3.18043	13.2259	Vigorous	3	56.531
17	Male	26.8045	95.7132	730.674	84.203	12.0718	Moderate	2	58.4353
12	Female	16.7452	92.2038	660.415	29.2479	5.20237	Low	3	59.8936
10	Male	20.4024	85.4688	545.227	83.8411	7.34458	Moderate	2	88.6966
16	Female	29.5231	95.4163	694.769	47.8557	8.05283	Vigorous	4	72.3429
15	Male	28.844	87.1387	792.154	18.2895	7.01254	Low	5	73.4968
14	Male	28.2611	92.7542	380.109	80.1869	12.5789	Vigorous	2	82.2167
8	Male	21.7813	82.5511	271.052	37.7111	11.705	Low	2	86.4554
12	Male	27.8579	81.0087	638.869	70.7729	12.2059	Vigorous	2	50.1754
15	Male	15.7259	88.9639	787.158	83.723	13.8496	Vigorous	5	92.8363
15	Female	17.2278	60.7876	270.024	96.2986	10.1418	Moderate	5	99.4217
16	Female	21.2095	87.6151	459.024	8.58145	10.3744	Moderate	5	56.0904
10	Female	22.2509	97.3807	237.361	0.838648	11.6632	Moderate	3	82.554
12	Male	18.9526	88.5577	665.919	54.8425	11.1748	Low	2	50.1207
7	Female	20.3472	61.4717	769.225	26.4241	13.4378	Vigorous	5	52.4515
9	Male	17.4416	75.1154	499.396	46.9102	12.2424	Moderate	4	64.2501
7	Male	22.337	92.3833	445.713	7.26587	4.4455	Low	5	92.3202
17	Male	26.9076	98.3443	744.631	50.1589	14.1403	Moderate	1	82.625
12	Female	24.9204	74.8065	280.033	12.4856	11.1972	Low	1	72.291
7	Male	16.6169	93.6478	734.951	83.8588	4.52575	Vigorous	2	71.9299
16	Female	22.3137	94.5524	435.276	75.9487	12.2637	Vigorous	2	73.3027
6	Female	25.4647	64.9315	535.644	7.40736	7.30095	Vigorous	2	65.5517
14	Male	22.9484	93.8315	516.975	83.635	12.6717	Low	3	93.8857
6	Male	20.8751	72.97	569.588	32.4958	14.4649	Vigorous	1	78.3935
13	Female	24.3287	83.7295	765.274	35.286	6.0629	Low	1	74.1975
7	Female	29.5296	81.5585	770.676	17.9804	13.2889	Low	2	73.2538
17	Female	16.4236	86.5222	698.689	83.5304	12.2827	Low	1	96.7913
13	Female	20.8502	89.6186	314.926	40.4706	11.0542	Vigorous	1	86.1831
8	Female	21.0991	77.6352	400.11	4.88359	7.61905	Vigorous	3	57.2407
11	Female	23.6545	95.5324	492.695	96.625	4.31835	Vigorous	4	71.8485
8	Male	17.2826	92.3799	743.277	25.5887	8.80676	Low	2	64.4186
12	Female	17.6496	91.4168	512.519	93.6177	4.268	Vigorous	4	99.3434
15	Female	19.2804	78.3299	786.461	30.1238	9.00177	Low	4	70.7698
14	Female	29.3381	61.5029	790.305	83.1427	12.8435	Vigorous	3	53.3935
7	Female	26.0116	79.6903	559.151	66.4219	14.9717	Low	1	70.5606
17	Male	24.9254	95.9378	726.497	86.1283	5.3761	Moderate	2	66.0675
17	Male	27.2544	67.618	799.534	97.6118	5.4943	Vigorous	5	79.9791
10	Female	16.9136	99.3037	709.83	87.1484	12.7306	Vigorous	4	61.3039
11	Female	27.89	92.3076	594.147	40.3665	8.6287	Low	4	51.7987
9	Female	23.9225	88.3932	707.08	81.4503	13.9897	Low	3	54.794
9	Male	20.0299	87.0864	249.593	71.1651	12.228	Low	4	64.1574
9	Male	27.2378	83.481	580.893	6.16037	11.8371	Moderate	4	67.4161
7	Male	27.0385	88.8268	329.913	92.976	4.22344	Vigorous	4	91.7225
9	Male	27.6856	76.8762	269.638	46.5961	3.43051	Low	3	63.5035
16	Male	16.7328	93.8115	735.723	13.4451	6.80115	Moderate	1	51.5747
6	Male	29.5404	87.8538	583.787	42.5378	5.60758	Moderate	4	89.0367
17	Female	29.3944	90.8501	346.128	60.3141	11.5477	Low	2	93.4459
11	Male	20.362	91.6995	432.069	57.2946	8.4088	Vigorous	4	74.6153
6	Male	15.9884	63.6828	783.966	57.4794	9.27776	Low	4	64.2464
15	Female	17.5058	62.2256	717.309	25.5839	12.7649	Low	2	88.607
11	Male	29.8925	92.0394	209.349	63.2702	8.74206	Low	3	50.4449
6	Female	23.4452	70.3754	787.881	90.7415	9.53912	Moderate	5	96.2014
11	Male	20.3493	83.2788	421.118	38.8667	13.1078	Moderate	2	93.2766
15	Female	19.323	77.7484	617.251	63.058	8.17603	Vigorous	5	77.2417
13	Female	18.8549	60.8816	627.606	24.3987	3.99752	Moderate	1	63.8791
16	Female	24.9623	61.6113	747.011	4.8281	9.26046	Low	1	51.6422
7	Female	21.2908	93.085	731.037	58.5731	9.95234	Moderate	4	99.9912
7	Female	29.4812	84.3071	369.038	4.75498	9.14156	Vigorous	4	88.1037
17	Male	25.2576	80.9537	586.121	72.3585	6.09659	Low	3	66.9355
9	Male	26.8807	97.7741	436.223	67.0353	5.68428	Low	5	50.9636
16	Female	19.3911	66.9246	515.326	36.9325	7.43708	Moderate	1	81.9646
8	Female	16.1878	70.3188	532.807	41.129	4.99474	Moderate	1	99.3452
9	Female	22.3173	90.2696	437.806	91.7761	10.9923	Vigorous	4	85.3536
17	Male	19.7187	91.0094	478.336	1.31336	10.3761	Low	4	54.1857
12	Female	18.0312	76.1959	325.005	56.3303	10.5887	Vigorous	3	70.1139
16	Female	29.2896	98.0391	564.588	92.3361	5.69757	Moderate	4	55.4592
6	Female	21.6598	97.5302	655.376	91.3987	5.95835	Low	4	95.608
11	Female	17.6206	60.4964	457.845	58.4656	12.4487	Moderate	3	66.5207
8	Male	17.9798	66.8931	786.608	38.123	11.2813	Low	4	86.6688
16	Female	19.2106	92.8088	234.336	9.89035	13.5022	Vigorous	4	54.2345
15	Female	29.9897	73.4087	553.496	17.3784	7.84207	Low	4	56.4207
12	Male	19.0202	63.8185	550.16	67.9673	9.56793	Moderate	5	83.9744
15	Female	19.932	91.4	221.778	1.66341	11.8653	Low	1	92.174
7	Female	24.8899	78.1833	334.742	88.3486	14.6899	Vigorous	2	60.0725
7	Male	19.4094	79.6964	743.326	58.7934	14.8756	Moderate	1	70.9169
9	Male	18.2371	67.4548	526.708	4.51467	14.9901	Vigorous	5	80.9709
6	Male	17.3796	86.4358	461.832	23.9767	13.6863	Low	2	89.8138
8	Female	19.6902	82.0497	449.298	59.4201	10.6758	Low	1	81.4098
14	Female	16.5887	68.2669	732.896	3.56013	3.08365	Low	3	54.7713
12	Male	15.2797	73.6133	420.219	77.9987	11.3945	Low	5	77.141
12	Male	27.0696	83.8752	715.5	91.9922	5.86319	Moderate	3	94.2303
16	Male	17.0684	96.9949	385.516	96.122	3.68601	Low	3	93.4012
9	Female	26.6397	96.8151	518.902	73.3659	11.3662	Moderate	1	79.2508
7	Female	26.9631	71.5162	286.292	85.6825	12.0721	Moderate	2	99.7848
9	Male	23.0688	89.4248	695.018	61.0707	10.9132	Moderate	4	55.2562
11	Female	19.6452	91.0208	641.585	45.8544	7.38204	Low	4	73.9298
16	Male	17.1755	92.3529	518.056	71.3135	9.13205	Low	5	88.7562
16	Female	26.0521	82.8305	215.541	22.4181	14.2194	Vigorous	3	57.0519
8	Female	24.0208	60.4203	488.754	10.9784	11.7553	Low	5	98.6375
6	Female	24.8318	90.4671	335.118	76.1851	9.05621	Low	1	67.7023
17	Female	15.13	64.2639	448.025	95.8187	10.1214	Low	3	67.507
13	Male	28.9128	64.6749	713.856	57.7479	14.1322	Moderate	4	60.6597
17	Female	15.9944	84.225	661.762	48.2542	7.72539	Vigorous	1	64.4009
10	Female	20.5021	99.3408	345.172	53.4404	4.22212	Low	1	78.8794
10	Male	21.0407	69.7016	790.972	47.8464	6.90991	Vigorous	5	71.4677
16	Female	15.0203	85.8324	741.926	44.22	7.9824	Moderate	5	59.6689
9	Male	22.4563	72.1461	517.204	94.7036	6.27557	Vigorous	2	90.457
11	Male	26.2921	95.949	518.09	47.9763	9.34767	Vigorous	4	53.112
8	Female	27.349	83.7407	740.76	8.11024	6.65829	Vigorous	4	91.7326
14	Female	28.191	68.2991	581.687	76.5517	4.23816	Vigorous	5	63.7469
10	Male	22.3158	70.4852	522.013	39.1562	5.25682	Vigorous	4	74.7952
8	Male	24.4595	77.2992	649.489	71.0694	14.0179	Moderate	4	69.0532
16	Male	16.1928	64.8817	341.058	57.9569	10.5551	Low	1	78.5301
6	Female	22.3206	63.1493	727.026	71.318	6.7717	Vigorous	3	89.7995
15	Male	17.3222	87.2025	518.849	6.1994	7.40301	Moderate	3	99.466
17	Male	20.5446	76.2866	562.1	3.38733	8.9206	Moderate	2	65.303
11	Male	19.9396	89.049	253.966	37.8542	11.0776	Low	3	77.6902
7	Female	21.3531	64.4023	385.705	69.3166	9.98616	Moderate	4	73.3004
8	Male	23.5745	84.3946	456.041	22.3683	14.1924	Low	1	99.9464
6	Female	28.5431	77.7323	448.346	43.3401	10.509	Vigorous	3	90.4457
14	Female	20.9173	62.3199	666.971	98.081	13.9295	Moderate	4	69.8542
13	Male	29.717	81.7921	369.393	21.4875	3.06516	Moderate	4	73.844
17	Female	26.3854	63.3122	309.266	84.7943	13.6867	Moderate	5	62.2978
7	Male	22.6722	93.1088	549.57	82.5461	11.6575	Vigorous	5	87.7624
17	Female	24.6604	85.2783	569.009	89.1352	5.06632	Low	3	92.2606
16	Female	16.5334	82.2787	272.95	91.5142	6.15646	Low	5	98.2493
13	Male	27.6678	65.3388	201.481	50.732	9.51372	Moderate	4	78.2914
17	Male	23.7354	71.4983	750.589	68.1934	4.49926	Moderate	4	83.5342
14	Male	29.791	79.715	247.782	61.8891	12.4244	Vigorous	5	72.3029
6	Female	24.5464	85.3313	738.72	30.8949	12.4941	Vigorous	1	80.4564
10	Female	27.5117	67.3292	439.529	27.9788	6.61139	Low	5	67.4375
13	Male	26.9964	60.3547	591.834	34.157	3.8378	Moderate	1	86.8845
16	Male	20.1819	73.7904	311.369	21.8458	14.8662	Moderate	5	51.135
7	Female	18.8942	79.3149	694.35	75.7384	6.00875	Moderate	4	51.4228
9	Female	21.4574	67.3773	308.116	96.4573	3.8107	Moderate	4	85.806
12	Female	22.0086	79.6866	431.905	86.7772	6.95958	Vigorous	5	96.5341
8	Male	18.6013	73.5394	342.815	21.794	14.628	Vigorous	2	81.6124
17	Female	28.419	78.2036	702.504	5.19155	12.5151	Low	1	86.3264
10	Male	23.1382	73.8983	715.001	75.7094	8.764	Moderate	2	91.1967
13	Female	29.6767	85.1387	423.217	39.0214	6.66397	Vigorous	4	68.0837
17	Female	27.1503	61.7159	384.427	82.4613	8.07967	Moderate	1	55.4057
15	Male	23.3356	66.8362	664.139	77.9236	3.20839	Low	5	96.6546
8	Male	29.2056	77.31	727.107	62.541	11.6204	Moderate	1	96.9285
9	Male	22.5731	74.2519	574.412	25.5339	4.19573	Vigorous	1	72.092
14	Female	28.3066	75.6653	756.442	10.4036	9.22845	Vigorous	3	60.8585
12	Female	20.3722	92.1504	429.826	25.2648	9.79014	Low	1	94.6177
6	Female	20.6796	95.4533	291.132	50.976	3.02028	Low	4	85.4213
17	Male	21.272	69.9468	307.786	97.9463	14.7585	Moderate	2	50.4114
9	Female	23.1994	93.4556	601.899	6.36872	6.62567	Moderate	2	55.386
9	Male	23.3024	78.3516	444.516	20.0072	3.92669	Vigorous	5	99.16
14	Male	22.446	70.9528	293.789	62.7279	13.2527	Vigorous	3	51.9064
11	Male	19.59	99.4182	375.336	30.4364	4.82343	Vigorous	2	64.1278
14	Female	28.9081	92.9921	518.363	85.8504	3.29946	Low	2	77.4248
17	Female	23.8288	99.7701	272.867	13.9417	8.93629	Low	1	59.2178
11	Male	21.1161	66.7276	202.065	96.3158	4.559	Low	4	61.6027
11	Female	24.7677	65.7537	750.379	91.2375	14.7891	Moderate	4	67.6484
10	Male	26.5195	80.1351	382.917	88.7529	3.12493	Low	5	63.4777
10	Male	29.4109	85.5458	332.899	17.3069	3.61437	Moderate	4	90.1678
7	Female	22.4932	66.8424	619.088	32.9496	12.9994	Moderate	2	75.0137
13	Male	16.6815	94.4172	712.042	80.4097	5.87702	Moderate	1	63.931
13	Male	21.6115	81.2805	579.367	80.7808	13.9392	Low	4	65.6548
16	Female	22.1846	76.4377	352.69	70.5175	6.73364	Vigorous	3	51.9932
6	Male	28.4549	84.0821	716.982	44.8051	3.83739	Low	3	52.4696
13	Male	20.922	85.3981	506.256	31.1589	3.1271	Low	3	85.8954
10	Male	29.2999	61.7113	428.714	96.2958	6.39081	Low	4	55.6455
7	Male	22.277	99.9957	562.836	13.9262	8.68477	Moderate	1	73.7898
7	Male	29.6067	74.5568	620.367	4.37541	3.01219	Vigorous	4	92.1183
11	Male	15.123	62.4617	556.298	0.913052	9.97329	Low	2	68.4227
16	Male	28.4822	94.0929	752.147	77.5027	7.00394	Low	4	67.2876
14	Female	28.9668	99.7207	576.811	5.67051	7.68184	Moderate	3	93.6524
6	Female	29.4153	92.6543	727.148	53.8644	6.13693	Low	3	93.2425
17	Male	15.1961	94.0753	552.175	36.7292	9.34854	Low	1	94.0068
11	Male	17.5755	85.0374	397.808	14.6908	5.76147	Moderate	5	78.5957
14	Female	24.8065	96.893	519.378	74.0595	4.61787	Low	3	97.6152
13	Female	15.3821	61.4295	251.802	5.50068	13.6878	Vigorous	3	90.9482
16	Female	15.9541	90.669	338.105	31.8394	7.68666	Moderate	5	70.7817
11	Female	18.3162	86.8284	659.739	56.2191	3.92316	Vigorous	4	81.4778
8	Female	22.6866	61.9834	596.885	40.2416	5.76387	Low	3	56.0895
13	Male	23.1885	81.7589	299.911	25.9148	6.71932	Moderate	1	77.5666
14	Female	15.5139	80.6024	462.809	92.6001	12.2358	Moderate	4	63.1575
6	Female	17.5555	87.6614	285.195	93.097	3.26707	Low	4	64.1774
17	Female	22.4956	63.1013	713.491	41.6095	8.73899	Vigorous	3	56.2859
14	Male	23.9091	92.2112	265.502	39.3744	7.89231	Low	4	67.91
11	Male	17.226	65.5761	592.541	30.7385	14.6208	Moderate	4	74.0695
11	Male	20.9826	76.7466	564.2	85.5756	5.1609	Moderate	1	80.0177
17	Male	28.566	95.2515	483.666	56.7915	10.5344	Moderate	4	65.2435
9	Male	29.9835	82.4213	366.941	8.95222	5.42636	Low	3	89.6124
6	Male	29.8082	75.1836	442.374	85.3321	9.58106	Low	3	76.048
15	Female	28.2251	61.9281	683.835	53.4886	9.66076	Low	5	81.9026
13	Male	20.9199	86.8909	656.93	41.5592	3.90416	Vigorous	2	63.9072
7	Male	25.2986	99.4619	643.285	33.7865	8.47742	Vigorous	5	90.7068
17	Female	21.2489	96.4719	649.894	9.94266	8.53387	Vigorous	1	81.2137
6	Male	24.7279	88.6918	286.332	95.6702	6.82964	Moderate	1	93.1174
7	Female	19.6415	64.2117	259.458	74.1244	6.3259	Vigorous	3	57.9976
6	Female	24.093	69.5776	716.899	13.1778	5.69158	Moderate	2	69.0332
6	Male	22.8564	67.474	702.305	51.1269	3.07129	Vigorous	5	55.6508
14	Female	15.3672	74.2185	608.791	55.5575	3.0218	Vigorous	2	60.7764
6	Female	26.8605	69.4207	563.543	16.7889	10.0774	Moderate	3	69.7274
9	Female	15.1785	69.7776	420.123	42.7222	6.49757	Low	4	94.7291
15	Female	19.3973	84.6692	334.45	64.5746	5.01466	Vigorous	3	77.852
11	Male	15.0889	72.7481	600.594	28.4011	11.2168	Moderate	3	66.5189
12	Female	20.643	87.0865	747.821	33.1609	9.34685	Low	2	87.345
7	Male	15.9474	97.9156	462.198	12.2028	13.9795	Low	1	50.9841
11	Female	28.7027	85.5391	381.927	41.3241	12.9722	Low	4	68.5046
12	Female	21.2352	90.0663	362.445	58.3857	11.7208	Moderate	4	80.0416
15	Female	21.8924	90.0632	214.223	11.6526	4.51898	Vigorous	1	79.1619
15	Male	20.2478	73.2281	512.19	61.4784	10.9931	Vigorous	2	80.3779
7	Male	24.4126	60.5983	792.942	39.7793	11.3271	Vigorous	2	60.575
7	Male	26.7661	62.2019	689.143	67.8182	12.16	Low	1	66.854
15	Female	24.7222	71.2824	738.485	31.4837	6.15759	Vigorous	5	96.5783
12	Female	26.2231	87.5817	572.698	56.8499	10.6836	Moderate	2	98.6988
17	Female	28.5896	96.2673	488.868	61.2803	10.4193	Vigorous	1	65.6019
6	Female	27.9532	98.3519	794.274	69.0507	7.62372	Vigorous	5	82.2252
13	Male	25.1109	61.0339	468.297	75.6939	10.9621	Vigorous	3	62.0648
16	Female	18.2196	99.6035	750.098	13.6352	4.04035	Vigorous	4	68.4264
8	Male	24.5655	72.8999	657.107	96.5243	10.7221	Moderate	1	89.6167
16	Female	22.5912	93.7182	398.587	84.3645	10.2722	Vigorous	2	75.0589
11	Male	25.7583	67.2118	501.837	56.2319	5.52749	Low	4	92.4795
14	Male	27.494	62.5159	430.598	89.0359	12.8186	Vigorous	5	81.437
11	Female	26.1408	75.1342	281.734	38.2433	13.493	Low	4	81.4461
14	Female	27.6984	94.357	414.06	3.42866	5.52581	Low	1	51.694
12	Male	15.958	68.833	733.384	72.7031	3.91153	Low	3	87.4835
14	Female	15.4743	66.1583	651.581	94.3344	10.2429	Moderate	5	98.8933
7	Female	18.8775	96.3922	366.549	16.1855	8.75901	Low	5	73.6514
17	Male	28.51	97.5335	420.748	64.3874	8.13113	Low	5	57.929
13	Male	27.3549	60.5019	569.86	81.3426	12.1321	Vigorous	4	98.8489
13	Male	25.2409	89.0974	449.684	90.5067	14.636	Moderate	3	64.5063
7	Male	25.5114	72.3683	501.826	27.6528	8.73196	Moderate	1	70.4599
17	Female	25.9001	74.9882	618.901	12.8734	3.07386	Moderate	1	53.8683
9	Male	29.139	78.7641	480.351	24.785	10.1552	Low	4	55.5418
16	Male	27.4829	77.0716	314.582	57.7722	10.8476	Low	1	60.8283
12	Male	24.3509	80.599	512.344	91.8728	12.9362	Low	1	77.4233
16	Female	24.9857	83.2945	413.671	58.2536	5.39288	Vigorous	3	77.8895
9	Male	18.2061	78.6238	374.441	91.9621	9.29193	Low	4	80.3122
9	Female	24.8598	88.0625	396.865	77.0037	8.36558	Moderate	4	79.1908
11	Male	21.3702	88.7441	463.401	59.8389	10.9733	Vigorous	5	74.7618
15	Male	17.2944	77.6144	731.968	2.17985	3.76732	Vigorous	1	90.1049
11	Female	27.096	65.6985	640.434	33.3076	13.6082	Moderate	2	96.695
15	Male	22.6537	85.6256	600.729	5.74596	9.13389	Low	3	63.4881
8	Male	29.6614	90.9183	482.756	32.2242	13.5245	Vigorous	3	56.5097
14	Female	19.2252	85.5244	201.098	6.23335	7.08285	Moderate	2	71.2544
17	Male	22.2101	83.5222	404.33	16.7816	10.8423	Low	5	51.3211
15	Male	21.7199	69.1765	687.915	41.0686	14.4807	Vigorous	2	94.1659
16	Male	16.8117	85.8055	432.903	51.4885	14.3206	Vigorous	2	61.9853
7	Male	21.3917	73.3942	538.291	21.7142	14.3292	Vigorous	5	77.4648
11	Female	19.3133	96.7824	322.844	73.2577	3.51536	Vigorous	2	55.7547
17	Male	17.4048	86.1488	749.515	59.0365	7.83619	Vigorous	5	77.6629
12	Female	19.2323	71.1272	753.902	69.1761	3.72938	Low	1	51.9497
17	Male	18.4988	78.9171	287.642	73.2766	6.71372	Moderate	5	88.4403
14	Female	26.0111	93.8633	634.495	72.692	5.09494	Vigorous	4	97.7711
8	Male	15.4616	73.4186	245.143	93.6234	10.4416	Moderate	4	65.3488
15	Female	24.2619	81.0176	559.129	23.722	12.369	Moderate	2	62.9107
8	Male	26.4099	87.1868	307.192	27.0156	9.16016	Moderate	4	72.3997
12	Female	22.2109	90.1812	287.423	9.42011	12.5457	Low	5	80.9987
9	Female	28.9735	66.9557	202.472	59.2586	3.15376	Moderate	1	59.4481
13	Male	25.6182	82.6061	764.514	39.5186	12.8457	Moderate	5	90.1654
12	Female	26.2189	96.488	697.551	49.6199	5.14032	Moderate	3	59.9267
10	Male	17.954	98.7344	246.485	16.9821	8.53123	Vigorous	2	50.2737
12	Male	26.6594	86.2458	559.625	64.906	8.31103	Vigorous	1	76.2125
8	Male	27.4814	99.3464	339.739	61.9019	13.4779	Moderate	2	55.7575
[truncated: 3,801 more rows]
