# Supplementary material for: Optimizing physical education schedules for long-term health benefits
Source: Front Public Health. 2025 Jun 16;13:1555977. doi: 10.3389/fpubh.2025.1555977 (PMC12206874; doi:10.3389/fpubh.2025.1555977)
Supplement: Supplementary file 1 [file Data_Sheet_1.ZIP › Codes/Extracted Dataset.xlsx]

## Sheet: Sheet1
Age	Gender	BMI	Fitness_Score	Resting_Heart_Rate	Caloric_Expenditure	Weekly_PE_Time	Activity_Distribution	Activity_Intensity	Session_Frequency	Facility_Utilization_Rate
12	Female	16.4	67	99	154.8	8.1	Team Sports	Low	5	0.64
9	Male	22.4	101	70	236.4	7	Team Sports	Low	3	0.92
16	Male	33.4	95	75	175.1	7	Strength	Low	4	0.56
13	Male	26.7	93	92	428.5	7	Aerobic	Vigorous	2	0.52
10	Female	25.8	71	97	465.9	5.6	Mixed	Vigorous	5	0.8
12	Female	20.4	102	93	314.8	4.3	Aerobic	Moderate	2	0.67
15	Male	22.4	108	94	391.1	7.6	Team Sports	Moderate	2	0.66
8	Male	32.9	79	76	148.6	3.7	Strength	Vigorous	1	0.84
12	Male	28.3	57	65	343.4	5.9	Aerobic	Low	3	0.93
16	Female	30.7	106	75	381.1	4.9	Mixed	Moderate	2	0.66
16	Male	24.1	69	82	281.1	3.5	Mixed	Moderate	2	0.66
13	Female	27.6	74	80	197.3	9.8	Mixed	Low	4	0.77
10	Male	20	68	97	450.9	3.3	Mixed	Low	4	0.83
9	Male	29.1	54	96	397.2	3.8	Aerobic	Low	4	0.6
13	Male	23.6	76	55	459.9	2.5	Mixed	Low	2	0.96
13	Male	23.9	89	93	427.4	8.4	Team Sports	Low	5	0.83
8	Male	28	75	57	496.1	6.3	Mixed	Vigorous	3	0.81
11	Male	33.7	76	56	176.9	6.5	Team Sports	Low	2	0.95
10	Female	16.3	111	83	134.7	8.4	Aerobic	Moderate	1	0.95
7	Male	31.5	99	93	234.8	4.1	Team Sports	Vigorous	5	0.57
13	Female	20.8	91	63	151.6	2.7	Aerobic	Moderate	5	0.57
17	Male	23.9	78	65	309.3	2.8	Mixed	Low	3	0.88
11	Male	15.4	88	92	353.2	7.6	Strength	Moderate	5	0.98
7	Female	21	109	58	331.3	6.5	Team Sports	Low	3	0.83
17	Male	25.1	90	59	203.7	2.9	Team Sports	Moderate	5	0.71
10	Female	16.1	82	66	463.5	2.3	Strength	Moderate	3	0.84
6	Female	24.8	65	61	108.5	2.1	Aerobic	Low	4	0.61
17	Male	33.5	72	55	239.2	6.7	Aerobic	Moderate	4	1
15	Female	17.1	56	68	387.6	1	Mixed	Vigorous	5	0.72
11	Female	30.3	75	92	406.8	1.2	Team Sports	Moderate	5	0.97
17	Male	23.2	61	90	266.4	4.5	Aerobic	Vigorous	3	0.72
14	Female	28.1	54	78	106.8	7.2	Mixed	Vigorous	3	0.96
6	Male	20.2	118	55	347.2	7.3	Aerobic	Moderate	2	0.67
16	Male	18.2	98	74	125.2	4.9	Strength	Vigorous	4	0.88
16	Male	18.2	75	73	143.1	7.2	Strength	Vigorous	2	0.98
15	Male	16.4	54	74	360.1	5.7	Strength	Moderate	2	0.82
17	Female	18.7	71	65	225	9.8	Mixed	Low	1	0.84
17	Male	28.3	62	65	239.2	2.5	Team Sports	Low	3	0.55
8	Male	32.6	77	55	294.7	6.4	Strength	Vigorous	1	0.74
17	Female	31.3	82	86	491.4	5.4	Strength	Vigorous	1	0.94
12	Male	28.7	72	70	486.2	2.8	Aerobic	Low	2	0.62
9	Male	17.2	67	53	266.5	7.7	Strength	Vigorous	1	0.89
14	Female	20.8	79	83	206.2	3.5	Team Sports	Low	3	0.84
8	Female	21.2	75	77	221	4.4	Mixed	Moderate	2	0.61
10	Female	20	65	87	207.5	4.4	Strength	Vigorous	3	0.64
8	Female	25.3	88	90	312.9	3.2	Mixed	Moderate	5	0.71
12	Female	25.7	82	77	342.7	4.9	Mixed	Low	1	0.56
10	Female	22.1	75	66	295.5	5.3	Team Sports	Low	2	0.96
14	Female	22.1	97	63	263.2	7.7	Aerobic	Moderate	4	0.87
12	Male	31.6	114	56	184.5	7.9	Aerobic	Vigorous	3	0.68
7	Female	30.8	87	71	293	2.4	Mixed	Moderate	1	0.65
9	Female	21.2	51	50	236.4	6.3	Strength	Moderate	3	0.84
14	Female	33.3	55	78	316.6	9.1	Mixed	Vigorous	3	0.71
17	Male	34.1	95	80	370.1	2	Aerobic	Low	5	0.61
7	Male	21.5	99	79	353.3	5.3	Strength	Moderate	3	0.72
15	Female	22.1	87	64	285	7.8	Aerobic	Moderate	5	0.94
14	Female	25.1	67	67	322.4	6.5	Team Sports	Low	5	0.53
15	Female	33.8	76	84	213.9	1.9	Aerobic	Moderate	5	0.68
10	Male	32.5	90	99	109.7	4.6	Strength	Low	1	0.98
7	Male	17.1	66	79	350	5.6	Strength	Vigorous	3	0.51
9	Female	22.9	111	83	201	10	Mixed	Low	3	0.95
17	Male	26.1	78	91	367.6	2.6	Strength	Low	5	0.69
17	Female	25.1	107	60	398.8	9.8	Team Sports	Moderate	3	0.59
12	Male	18.9	119	76	466.4	4.4	Aerobic	Low	3	0.51
17	Male	32.2	71	73	483.2	2.8	Mixed	Low	5	0.54
13	Female	28.5	55	84	104.2	4.7	Mixed	Moderate	4	0.59
8	Female	31.8	75	88	496.1	6.5	Strength	Low	4	0.51
6	Female	32.2	88	57	373.2	2.9	Team Sports	Moderate	5	0.67
9	Female	30	61	67	357.4	3.6	Mixed	Vigorous	1	0.52
7	Male	23.8	63	62	106.1	8.7	Team Sports	Low	3	0.85
13	Male	27.2	71	94	444.5	10	Team Sports	Vigorous	3	0.91
9	Male	18.2	100	73	158.2	3.9	Aerobic	Low	4	0.94
7	Female	28.5	72	72	434.9	2.3	Aerobic	Low	5	0.77
11	Male	18.6	97	61	106.2	8.1	Aerobic	Vigorous	1	0.97
11	Female	28.9	99	98	358.4	6.4	Team Sports	Vigorous	5	0.5
15	Male	19.6	62	79	273.9	1.9	Aerobic	Moderate	4	0.57
9	Female	17.4	59	80	180.3	9.5	Mixed	Moderate	4	0.65
11	Female	18.3	104	77	143	1.7	Mixed	Vigorous	3	0.89
7	Male	15	58	71	276.1	6.6	Strength	Low	2	0.94
15	Female	29.4	101	93	149.3	4.8	Team Sports	Moderate	1	0.81
17	Female	29.6	51	77	294.6	6	Aerobic	Low	1	0.69
7	Male	25.3	74	62	350.1	2.9	Mixed	Moderate	2	0.83
15	Female	18.2	62	74	431	7.2	Team Sports	Moderate	4	0.59
9	Female	16.7	100	93	371.5	9.6	Team Sports	Moderate	5	0.73
13	Female	15.4	107	95	126.1	5.1	Aerobic	Vigorous	1	0.75
12	Male	18.3	83	56	223	5.7	Team Sports	Low	2	0.55
17	Male	32.8	84	94	215.2	3.2	Aerobic	Vigorous	3	0.52
14	Female	19.8	52	55	466	9	Aerobic	Moderate	3	0.88
13	Male	22.1	108	73	447.1	9.7	Aerobic	Vigorous	4	0.77
10	Female	17.1	119	68	248.1	8.1	Team Sports	Vigorous	1	0.67
7	Female	19.4	97	68	128.5	5.9	Team Sports	Vigorous	5	0.72
10	Female	25.4	113	85	457.6	9.6	Aerobic	Low	1	0.98
13	Female	27.2	68	58	455.3	2.4	Team Sports	Vigorous	3	0.69
15	Female	19.9	116	97	441.9	5.3	Aerobic	Vigorous	1	0.55
14	Male	16.2	54	85	438	5.8	Strength	Vigorous	3	0.73
17	Female	22.8	116	87	292.1	5.4	Team Sports	Vigorous	2	0.82
17	Male	19.7	60	89	171	8.2	Team Sports	Vigorous	2	0.51
17	Male	19.4	117	78	291	7	Strength	Vigorous	3	0.67
14	Female	34.2	118	73	297.8	2.1	Strength	Vigorous	5	0.7
6	Female	27.3	50	97	296	4.1	Strength	Moderate	5	0.73
14	Male	26.1	112	54	315.5	4.1	Aerobic	Vigorous	1	0.65
12	Male	23.3	78	91	203.1	6.1	Aerobic	Vigorous	3	0.83
14	Male	23.6	61	94	246.5	3.6	Mixed	Low	4	0.97
13	Female	25.8	90	75	273.7	2.1	Strength	Moderate	5	0.96
6	Male	28.9	51	63	152.4	6.9	Mixed	Vigorous	5	0.83
17	Female	29	86	88	282.1	8.7	Aerobic	Low	2	0.75
13	Female	18.4	94	78	424.2	9.4	Team Sports	Vigorous	5	0.91
13	Female	25	97	55	431.2	9.8	Strength	Vigorous	5	0.92
16	Male	23.2	73	56	264.6	8	Team Sports	Vigorous	5	0.91
8	Female	32.4	71	86	307.5	2.3	Aerobic	Vigorous	3	0.58
6	Female	27.6	60	67	113.5	8.7	Strength	Vigorous	3	0.51
13	Female	25.7	107	72	369.8	4.6	Mixed	Low	2	0.99
8	Female	17.3	95	93	261.8	7.6	Mixed	Vigorous	1	0.98
8	Female	27.1	78	87	278.2	5.8	Aerobic	Low	5	0.78
6	Male	17.3	84	50	449.5	8.5	Team Sports	Vigorous	1	1
16	Female	21.7	64	53	284.7	4.8	Aerobic	Low	3	0.89
10	Female	17.9	109	93	108.5	1.6	Team Sports	Moderate	5	0.76
15	Male	28.8	91	96	191	6	Aerobic	Vigorous	1	0.69
12	Female	19.1	92	84	290.2	2.5	Mixed	Moderate	1	0.8
15	Male	22.8	98	72	269.8	9.7	Team Sports	Moderate	4	0.76
14	Female	32.9	113	76	444.1	5.7	Aerobic	Moderate	3	1
17	Male	19.1	81	75	316.9	6	Strength	Vigorous	2	0.75
12	Male	25.2	113	57	375.9	9.2	Mixed	Moderate	2	0.92
14	Female	23.4	51	92	287.7	6.6	Mixed	Low	4	0.91
13	Female	15.4	73	65	275.9	3.7	Strength	Vigorous	1	0.54
17	Female	30.9	115	90	278.5	3.7	Aerobic	Moderate	4	0.54
7	Male	16.4	87	52	264.4	5.5	Team Sports	Vigorous	4	0.83
6	Male	24.5	80	81	315.4	8.8	Mixed	Moderate	3	0.63
12	Male	26.2	75	54	200.2	8.2	Aerobic	Low	5	0.83
12	Female	27.6	78	69	456.4	9.7	Strength	Vigorous	1	0.57
13	Male	28.8	116	63	233.2	1.6	Team Sports	Vigorous	2	0.7
10	Male	20.1	74	81	159	3.4	Aerobic	Moderate	2	0.55
8	Female	15.2	97	75	138.6	1.7	Aerobic	Low	4	0.64
17	Male	29.5	114	96	105.4	7.8	Mixed	Vigorous	4	0.54
13	Male	25.7	102	55	269.1	2.3	Mixed	Moderate	4	0.99
11	Female	31.7	116	85	175	1.9	Team Sports	Low	1	0.7
16	Male	31.4	67	89	108.7	6.1	Aerobic	Low	4	0.95
8	Female	31.9	58	54	308	4.7	Strength	Low	4	0.99
6	Female	24.7	87	62	372	7.4	Strength	Low	5	0.95
8	Female	21.7	70	81	134.3	5.4	Team Sports	Vigorous	1	0.73
10	Female	30.8	114	65	284.4	4.8	Aerobic	Vigorous	3	0.89
8	Female	24	70	50	397.5	4.8	Mixed	Low	3	0.58
6	Male	18.7	76	62	494.3	8.8	Aerobic	Moderate	5	0.55
10	Male	32.1	119	60	366.9	4.6	Mixed	Moderate	2	0.94
15	Female	32.7	93	57	197.9	4	Strength	Low	3	0.52
12	Female	24.3	77	74	386.6	4	Team Sports	Low	1	0.99
12	Male	16.5	94	89	339.2	2.8	Team Sports	Moderate	2	0.84
16	Female	22.8	66	81	184.7	8.7	Team Sports	Low	4	0.71
14	Female	31.1	89	73	440.4	2.3	Mixed	Low	1	0.57
15	Female	33	52	77	271	9.2	Strength	Vigorous	2	0.86
15	Male	19.1	115	63	484.8	3.6	Strength	Vigorous	3	0.78
17	Male	16.3	95	94	389.2	9.1	Team Sports	Low	4	0.86
8	Female	32.5	79	52	357.8	8.1	Team Sports	Low	4	0.71
12	Female	22.8	118	85	391.3	6.2	Mixed	Vigorous	1	0.53
6	Male	25.8	58	76	291.2	7	Mixed	Low	4	0.66
9	Male	34.4	60	69	302.1	3.9	Aerobic	Vigorous	2	0.66
9	Female	16.3	118	96	440.5	6.2	Mixed	Vigorous	5	0.5
10	Female	28	115	64	372.4	3.6	Aerobic	Moderate	3	0.5
12	Male	16.5	80	76	458.9	4.6	Team Sports	Vigorous	1	0.67
12	Male	22.5	82	94	456.3	7.9	Strength	Moderate	5	0.86
16	Male	31.1	88	90	490.6	3.2	Mixed	Moderate	5	0.81
9	Female	23.7	95	77	380.1	8.5	Strength	Vigorous	1	0.62
12	Male	34.9	86	74	300.9	4.4	Mixed	Low	2	0.8
16	Female	26.2	109	91	166.5	5.8	Mixed	Vigorous	3	0.82
8	Male	21.4	80	93	382.2	9.5	Aerobic	Moderate	1	0.76
11	Male	19.4	60	95	216.6	7.1	Mixed	Vigorous	5	0.76
17	Male	22	51	82	213.2	6.8	Team Sports	Vigorous	5	0.68
7	Male	22.5	76	95	195.3	7.4	Strength	Moderate	1	0.56
15	Female	16.4	51	63	450	9.3	Mixed	Vigorous	5	0.69
14	Female	22.4	70	57	447.2	3.2	Strength	Vigorous	1	0.67
10	Male	24.3	107	97	352.4	6.5	Strength	Moderate	1	0.8
11	Female	29.5	54	63	289.2	4.6	Strength	Low	3	0.93
17	Male	28.1	101	50	368.8	1.1	Mixed	Moderate	1	0.69
17	Male	29.2	94	65	342.9	2.1	Aerobic	Moderate	5	0.85
17	Male	15.2	69	67	266.3	3.9	Strength	Vigorous	4	0.91
17	Male	19.4	110	56	251.9	6.1	Strength	Moderate	3	0.61
9	Female	28.2	87	64	253.1	8.9	Mixed	Vigorous	5	0.95
16	Male	24.7	69	73	335.7	8.1	Mixed	Vigorous	5	0.54
15	Male	15.1	74	98	359.1	6	Team Sports	Vigorous	3	0.95
12	Female	31.1	51	62	280.7	1.7	Team Sports	Moderate	3	0.58
17	Male	30.5	81	58	487.5	3.6	Aerobic	Moderate	5	0.67
14	Male	26	75	64	133.5	4.3	Aerobic	Vigorous	4	0.8
12	Male	16.3	119	84	238.8	6.6	Aerobic	Low	2	0.95
6	Female	30.3	90	73	267.6	1.6	Aerobic	Low	5	0.63
6	Male	26.7	116	82	106.8	5.8	Strength	Moderate	3	0.88
14	Female	30.6	50	65	246	9.1	Mixed	Vigorous	1	0.86
16	Male	30	100	57	209.5	7.3	Team Sports	Vigorous	1	0.58
14	Male	31.1	54	78	302.4	8.2	Strength	Moderate	3	0.74
9	Female	25.4	62	72	234.6	7.1	Mixed	Low	3	0.74
14	Male	17.8	68	94	390.5	2.9	Mixed	Moderate	2	0.65
8	Male	28.4	61	80	304	2	Strength	Moderate	3	0.89
12	Female	27.4	97	89	151.9	8.5	Strength	Vigorous	1	0.96
11	Female	29.8	74	98	400	7.3	Team Sports	Moderate	4	0.86
13	Female	18.4	106	63	139.7	6.2	Aerobic	Low	3	0.99
16	Female	18.9	84	79	435.6	2.7	Aerobic	Moderate	2	0.53
14	Female	32.8	54	88	472.6	6.4	Team Sports	Vigorous	4	0.52
10	Male	30	71	76	229	1.3	Team Sports	Low	2	0.95
6	Female	33.2	106	96	470.5	2.1	Aerobic	Vigorous	4	0.95
8	Male	30.2	96	65	417.2	3.8	Strength	Moderate	3	0.55
15	Male	26.9	103	55	469	5	Aerobic	Moderate	1	0.68
17	Male	28.1	52	82	366.5	2.1	Mixed	Moderate	4	0.92
13	Female	32.8	102	93	194.3	2.1	Mixed	Vigorous	5	0.56
16	Female	26.6	80	67	457.8	7.5	Team Sports	Moderate	2	0.63
11	Male	27.6	118	65	173.7	6.1	Aerobic	Low	4	0.84
13	Female	18.1	82	61	185.2	5.8	Aerobic	Low	2	0.99
14	Female	24.5	99	69	208.4	5.1	Mixed	Vigorous	1	0.9
9	Female	29.3	65	94	221.7	9.8	Aerobic	Vigorous	2	0.89
6	Female	20.4	88	89	305.8	1.4	Team Sports	Vigorous	2	0.67
6	Male	19	95	78	385.4	2.6	Team Sports	Moderate	5	0.83
15	Male	21.3	96	79	470.5	6.8	Mixed	Low	2	0.56
9	Female	19.8	93	75	135.4	2.2	Aerobic	Low	4	1
17	Male	19.3	58	71	481.7	6.3	Aerobic	Low	2	0.74
12	Female	23.5	99	82	468.5	6.1	Mixed	Vigorous	3	0.82
7	Female	33.2	109	88	121.6	9.7	Strength	Vigorous	2	0.94
8	Male	25.1	64	96	244.1	9	Strength	Moderate	3	0.5
6	Male	18.8	85	78	425.3	9.5	Aerobic	Vigorous	2	0.99
10	Male	16.5	112	71	344.6	2	Team Sports	Low	2	0.68
6	Female	28.9	118	94	411.6	8.8	Strength	Moderate	4	0.67
13	Male	22.7	90	62	387.6	2.2	Aerobic	Vigorous	3	0.57
6	Female	31.4	73	58	298.7	6.7	Strength	Vigorous	3	0.93
16	Male	28.2	98	73	116.5	7.5	Mixed	Low	5	0.94
6	Male	30.9	67	64	333.7	2.4	Strength	Moderate	2	0.51
7	Female	20.4	56	85	119.4	6.7	Strength	Vigorous	2	0.53
7	Female	28.8	53	62	341.5	1.5	Mixed	Vigorous	4	0.96
17	Female	20.3	118	76	420.2	3.6	Team Sports	Moderate	5	0.56
11	Female	33.8	109	93	334	9.3	Aerobic	Moderate	5	0.81
12	Female	27.7	104	86	498.8	2.5	Team Sports	Vigorous	4	0.81
10	Female	21.5	65	56	282.3	1.6	Team Sports	Vigorous	3	0.93
6	Female	20.4	78	57	399.5	5	Strength	Low	1	0.79
6	Female	18.8	72	86	366.9	8.7	Aerobic	Moderate	4	0.72
8	Male	28.9	63	90	496.6	1.7	Strength	Vigorous	3	0.99
7	Female	19.4	98	63	385.3	4.2	Mixed	Vigorous	5	0.61
10	Female	26.9	82	61	165.6	9.1	Team Sports	Vigorous	4	0.63
17	Male	20.3	74	85	482.2	2.1	Team Sports	Vigorous	1	0.54
15	Female	28.2	70	89	367.1	3.8	Mixed	Low	2	0.99
11	Male	31.3	66	66	123.7	8	Aerobic	Moderate	4	0.85
12	Male	30.6	72	89	363	5.9	Team Sports	Vigorous	1	0.51
9	Female	30.2	106	78	453.2	8.5	Team Sports	Moderate	1	0.85
12	Male	18.8	107	76	330.8	2	Aerobic	Moderate	4	0.7
16	Female	16.8	63	50	241.6	9.3	Strength	Vigorous	3	0.98
13	Male	29	69	83	428.4	9.4	Mixed	Vigorous	4	0.64
16	Male	22.4	79	53	413	2.4	Aerobic	Vigorous	5	0.86
6	Male	23.6	68	73	317.7	1.3	Mixed	Low	1	0.81
11	Female	15.6	102	70	161.7	9.9	Mixed	Vigorous	1	0.51
13	Female	20.2	105	82	200.4	5.3	Team Sports	Moderate	2	0.94
10	Male	15.7	72	56	395.4	6.1	Aerobic	Moderate	1	0.57
9	Male	32.6	111	50	422.4	6.5	Mixed	Low	2	0.83
7	Female	19.9	82	90	211.7	8.1	Strength	Vigorous	1	0.89
11	Female	26.1	67	52	247.2	8.3	Mixed	Vigorous	1	0.82
11	Male	15.8	82	93	131.1	2.7	Team Sports	Low	4	0.55
16	Male	28.3	81	64	385.4	3.1	Strength	Low	4	0.99
6	Female	21.5	110	80	101.4	8.9	Strength	Vigorous	5	0.62
14	Female	33	103	65	118.6	8.4	Aerobic	Vigorous	3	0.81
17	Female	32.8	66	59	101.7	6.6	Strength	Moderate	5	0.9
16	Female	21.5	68	78	358.1	10	Aerobic	Vigorous	1	0.97
11	Female	33	119	55	267	7.6	Aerobic	Vigorous	5	0.8
8	Male	34.9	83	78	219	2.9	Strength	Moderate	4	0.63
9	Female	31.5	74	66	465.1	8.6	Aerobic	Moderate	1	0.92
17	Male	31.9	117	71	177.1	4.7	Aerobic	Moderate	1	0.58
16	Female	20	60	73	255.7	1.3	Strength	Moderate	5	0.51
9	Male	26.5	65	66	476.1	3.9	Team Sports	Low	2	0.95
8	Female	16.3	110	70	270.8	7.9	Mixed	Moderate	3	0.79
15	Female	16.9	56	99	321.9	9.6	Aerobic	Low	5	0.53
8	Male	35	65	60	132.1	3.5	Aerobic	Moderate	5	0.79
8	Male	21.5	65	56	416.1	3.2	Strength	Moderate	3	0.57
9	Female	30	89	91	269.1	6.1	Mixed	Moderate	1	0.52
12	Female	31.1	61	88	420.2	8.3	Mixed	Vigorous	1	0.56
9	Female	32.2	84	54	201.5	7.7	Aerobic	Low	2	0.89
14	Female	35	70	93	269	6	Strength	Moderate	5	0.88
6	Female	19.8	99	97	414.6	6.7	Team Sports	Vigorous	3	0.8
13	Male	15.8	92	70	489.6	3.2	Mixed	Low	5	0.6
12	Male	23.2	66	67	123.9	4.9	Team Sports	Low	4	0.87
7	Female	17.6	81	84	425	3.3	Strength	Vigorous	5	0.7
13	Male	15.4	90	69	220.3	9	Team Sports	Low	5	0.76
6	Male	22.2	55	64	320.3	2	Strength	Vigorous	4	0.95
16	Male	30.7	76	54	216	7.1	Aerobic	Moderate	4	0.73
17	Female	26.3	69	62	345.4	3.3	Team Sports	Vigorous	3	0.81
14	Male	21.3	74	61	241.5	5.3	Aerobic	Low	1	0.98
14	Female	28.1	115	70	233.4	3.7	Aerobic	Low	2	0.73
7	Male	19.6	58	86	115.2	3.9	Strength	Moderate	4	0.78
12	Female	15.3	102	55	158.8	3.3	Team Sports	Vigorous	1	0.79
15	Male	30.3	110	56	466.8	7.8	Mixed	Moderate	3	0.62
8	Female	27.5	87	75	499.3	4.3	Team Sports	Vigorous	5	0.87
12	Female	30.2	52	91	412.2	7.5	Mixed	Vigorous	3	0.86
17	Male	15.8	119	97	214.7	5.1	Aerobic	Vigorous	3	0.61
15	Female	31.7	104	57	261	5.9	Aerobic	Moderate	4	0.51
14	Female	27.4	50	58	395.8	5.9	Strength	Moderate	2	1
9	Female	26.3	119	76	487.4	9.8	Mixed	Low	4	0.79
17	Female	27.5	94	53	282.2	4.3	Team Sports	Moderate	5	0.59
6	Female	32.3	96	70	431.8	2.9	Strength	Vigorous	4	0.64
7	Female	26.7	75	80	490	9.2	Strength	Vigorous	5	0.81
6	Female	26.6	63	70	449.4	2.6	Strength	Vigorous	4	0.57
17	Female	34.8	103	89	190.9	8.5	Team Sports	Moderate	2	0.52
10	Male	30.1	95	74	103.2	2.4	Strength	Low	1	0.9
10	Male	23.8	80	88	296.8	6.9	Team Sports	Moderate	2	0.86
16	Female	29.1	108	64	312.5	2.4	Strength	Low	4	0.65
12	Female	22.8	78	84	180.5	9.3	Mixed	Moderate	3	0.53
14	Male	19.6	66	98	213.9	6.1	Aerobic	Vigorous	1	0.74
14	Male	26.9	63	92	406.1	4	Mixed	Low	3	0.64
8	Male	33.6	85	90	288.1	2.3	Mixed	Moderate	2	0.7
8	Female	33.6	107	86	226.9	4.3	Strength	Vigorous	1	0.64
8	Male	21.8	73	91	349.1	7.3	Mixed	Low	4	0.59
9	Female	25.6	112	96	361.1	4.5	Mixed	Low	3	0.69
13	Female	19.2	74	77	407.8	3.2	Mixed	Vigorous	4	0.98
11	Male	34.9	108	63	162.7	6.2	Strength	Vigorous	5	0.63
13	Female	34.6	81	53	396.6	4.8	Team Sports	Moderate	1	0.67
6	Female	28	67	69	339.8	2.5	Aerobic	Moderate	3	0.66
13	Female	31.1	86	83	123	2.4	Aerobic	Vigorous	2	0.74
9	Female	29.3	75	61	411	7.4	Team Sports	Moderate	2	0.92
16	Male	26.9	58	82	253.2	9.8	Team Sports	Vigorous	2	0.7
6	Male	16.1	113	73	232.2	3.1	Mixed	Vigorous	2	0.9
13	Female	24.1	69	69	279.2	8	Aerobic	Moderate	3	0.56
9	Female	28.5	103	54	238.5	1.8	Team Sports	Moderate	5	0.95
11	Male	28.6	79	87	235.3	4.4	Mixed	Low	2	0.59
13	Female	22.5	102	79	423.2	5.6	Aerobic	Low	2	0.52
9	Male	33.8	112	73	149.8	3.4	Strength	Moderate	2	0.58
8	Female	18.3	60	92	488.2	5.8	Strength	Moderate	5	0.6
14	Female	25	80	89	322	8.9	Aerobic	Moderate	1	0.75
8	Male	28.8	98	56	173.2	9.5	Aerobic	Low	2	0.72
14	Male	28.9	68	85	152.5	1.9	Strength	Moderate	2	0.86
7	Male	28	61	87	336.6	3.4	Strength	Low	2	0.53
7	Male	20.5	64	65	353.2	9.8	Aerobic	Low	1	0.75
7	Female	18.1	80	64	121.2	3.4	Mixed	Low	2	0.67
11	Male	27.7	92	95	197.2	7.2	Team Sports	Low	1	0.82
8	Female	27	86	72	418.2	3.3	Team Sports	Vigorous	1	0.52
14	Male	18.6	78	61	119.8	4.2	Aerobic	Moderate	4	0.52
9	Male	29.1	75	78	442	2.7	Team Sports	Moderate	4	0.71
6	Female	24.1	51	93	363.3	8.7	Strength	Vigorous	2	0.91
9	Male	28.4	64	97	273.8	8.9	Strength	Moderate	3	0.84
6	Male	31.7	53	64	238.6	3.7	Team Sports	Low	4	0.51
10	Male	18.4	99	78	107.7	8.4	Aerobic	Vigorous	4	0.59
9	Male	15.4	87	94	430.1	4.2	Strength	Low	3	0.61
13	Female	30.6	72	92	157.1	1.9	Mixed	Vigorous	5	0.71
13	Female	27.2	108	98	223.8	7.8	Mixed	Low	2	0.79
12	Male	29	77	70	327.6	6.4	Strength	Moderate	5	0.61
8	Male	31.8	115	64	198.4	3.5	Strength	Moderate	5	0.69
6	Male	31.1	57	63	298.9	3.3	Team Sports	Moderate	1	0.79
6	Female	34.2	78	91	423.7	9.8	Aerobic	Vigorous	1	0.69
17	Female	25.7	60	93	288.2	8.8	Team Sports	Moderate	2	0.57
16	Female	24.8	67	65	479.6	8.3	Aerobic	Vigorous	3	0.75
8	Female	23	104	64	439	2.2	Mixed	Low	1	0.66
11	Male	18.1	99	91	233.2	7.8	Mixed	Moderate	4	0.93
12	Male	26.5	63	53	260	2.9	Aerobic	Low	2	0.89
11	Male	20.5	58	76	269.3	9.8	Team Sports	Moderate	5	0.6
11	Female	33.4	60	72	350.5	1.5	Strength	Low	2	0.58
11	Male	26.7	112	78	214.7	4.2	Aerobic	Vigorous	1	0.67
8	Female	26.9	116	90	487.7	4.9	Team Sports	Moderate	3	0.71
11	Female	22.1	102	58	343.5	8.4	Mixed	Vigorous	5	0.97
13	Male	16	88	92	259.8	7.9	Strength	Vigorous	3	0.65
16	Male	15.6	105	92	358	4.4	Mixed	Low	2	0.93
16	Male	23.5	77	56	258.2	6.1	Aerobic	Moderate	3	0.75
7	Female	16.7	88	91	427.1	8.5	Mixed	Vigorous	3	0.94
10	Female	27.1	74	53	327.1	1.2	Mixed	Low	2	0.85
6	Male	32.6	70	54	116.8	8.2	Aerobic	Low	5	0.85
17	Male	32.7	59	54	170.7	9.5	Strength	Low	3	0.76
6	Female	28.2	92	60	446	1.3	Aerobic	Moderate	3	0.92
10	Male	19.2	64	90	325.2	1.4	Team Sports	Moderate	2	0.63
17	Female	32.3	97	77	480.1	4.1	Aerobic	Low	4	0.95
8	Female	32.7	70	65	129	1.8	Aerobic	Moderate	3	0.82
9	Male	18.9	109	90	218.1	5.3	Strength	Low	1	0.72
8	Male	29.7	99	79	177.4	7.6	Team Sports	Moderate	5	0.99
6	Male	20.7	72	53	321.5	6.1	Mixed	Moderate	3	0.93
6	Male	31.1	62	51	253.1	2.8	Mixed	Low	2	0.89
17	Female	34.9	118	95	162.9	6.9	Mixed	Low	1	0.64
17	Female	15.6	53	52	357.1	7.2	Mixed	Moderate	2	0.99
10	Female	32.9	58	99	314.5	9.4	Strength	Low	3	0.87
11	Male	27.5	84	70	209.9	2.3	Team Sports	Low	1	0.8
8	Female	34.5	70	55	291.9	7.2	Strength	Low	5	0.96
17	Male	24.3	107	92	398.3	9.2	Aerobic	Low	5	0.58
14	Male	31.9	67	67	182.1	5.5	Team Sports	Moderate	5	0.57
10	Male	16.2	92	93	217.2	4.3	Team Sports	Vigorous	4	0.78
13	Male	21.7	55	54	238.4	2.5	Mixed	Moderate	2	0.53
6	Male	16.3	116	58	398.7	8.8	Mixed	Low	3	0.83
10	Male	34.5	61	69	438.8	4.5	Mixed	Low	1	0.62
8	Female	31.3	61	77	250.6	9.3	Mixed	Moderate	2	0.56
17	Male	32.1	115	75	218.6	8.6	Aerobic	Low	3	0.7
6	Female	33.8	51	67	455.8	4.4	Mixed	Moderate	4	0.73
9	Female	16.7	64	68	499.7	6.2	Strength	Vigorous	3	0.59
10	Male	22.7	72	52	368.1	1.2	Team Sports	Low	2	0.52
12	Male	16.4	78	58	496	3.4	Aerobic	Vigorous	3	0.71
6	Male	19.2	56	85	364	7.4	Aerobic	Vigorous	1	0.88
8	Female	19.6	77	80	393.4	7.1	Team Sports	Low	4	0.94
7	Male	24.4	63	98	255.5	4.2	Team Sports	Low	1	0.55
14	Female	20.4	93	66	273.2	8.3	Team Sports	Moderate	4	0.76
15	Male	17	79	72	157.7	3.1	Aerobic	Moderate	4	0.63
11	Male	18.3	81	83	429.1	5.2	Strength	Low	3	0.69
15	Female	17.9	119	90	472.4	5.3	Strength	Moderate	1	0.97
8	Female	34.5	55	90	349.4	4.1	Team Sports	Vigorous	4	0.68
13	Male	30.2	76	54	237.5	9.6	Aerobic	Vigorous	4	0.68
13	Female	34.4	73	64	161.6	7.3	Mixed	Low	3	0.6
7	Female	23.8	83	96	206.1	5.9	Aerobic	Moderate	2	0.98
11	Female	20.6	89	52	202.2	5.6	Team Sports	Low	2	0.73
12	Female	31	96	68	345.4	2.4	Aerobic	Vigorous	5	0.79
7	Female	21.5	73	77	478	4.3	Aerobic	Low	5	0.73
16	Male	21	114	52	119.3	7.1	Aerobic	Low	4	0.63
15	Male	19.7	67	87	100.4	9.3	Mixed	Low	2	0.91
7	Female	17.6	93	53	340.1	8.3	Team Sports	Low	4	0.51
15	Male	20.1	106	73	213.6	3.7	Team Sports	Vigorous	1	0.85
6	Male	22.1	77	80	452.2	4.9	Team Sports	Low	2	0.8
13	Female	28.5	72	94	230.9	1.7	Strength	Low	2	0.57
6	Male	16.3	83	94	215.9	1.9	Strength	Moderate	2	0.58
14	Female	19.2	60	60	207.8	5.2	Team Sports	Low	5	0.83
16	Female	31.2	84	86	157.9	5.8	Aerobic	Moderate	3	0.66
11	Male	17.9	91	50	332.6	3.4	Aerobic	Low	3	0.63
12	Female	21.9	77	58	167.3	6.8	Team Sports	Moderate	5	0.53
15	Female	32.3	73	66	269.9	7.3	Mixed	Low	5	0.88
12	Female	18.1	57	50	284.4	3.7	Mixed	Moderate	5	0.94
15	Female	16.7	102	52	108.2	7.8	Aerobic	Low	3	0.91
8	Female	24.7	53	96	106.7	2.9	Aerobic	Low	4	0.73
7	Male	21	54	75	308.1	5.9	Strength	Moderate	5	0.77
14	Male	26.3	98	80	378.4	8.2	Mixed	Low	4	0.62
13	Female	31.1	79	75	476.9	5.8	Aerobic	Low	4	0.59
17	Female	17.7	112	72	171.6	9.2	Aerobic	Low	1	0.91
15	Male	26.6	96	79	141.3	1.5	Team Sports	Low	3	0.9
12	Female	25.1	75	59	120.8	6.3	Strength	Vigorous	4	0.89
14	Male	17.9	106	57	274.4	6.1	Mixed	Low	3	0.73
9	Female	27.5	86	93	349.3	6.9	Mixed	Vigorous	3	0.93
9	Female	20.5	56	74	436.2	8.5	Strength	Vigorous	1	0.96
6	Female	24.8	89	71	373.1	7.5	Aerobic	Low	3	0.66
13	Female	16.6	88	64	183.3	8.1	Mixed	Moderate	4	0.61
17	Female	24.2	111	90	284.7	3.6	Mixed	Moderate	2	0.73
8	Female	21.1	102	59	464.1	4.5	Mixed	Low	4	0.59
12	Female	31.4	53	69	230.7	6.6	Team Sports	Vigorous	4	0.94
17	Male	16.1	74	90	299.5	6	Strength	Moderate	3	0.67
7	Male	23.4	56	96	483.4	9.6	Mixed	Low	4	0.79
7	Male	24.2	77	72	393.9	2.7	Strength	Low	2	0.8
12	Female	29.5	118	50	399.1	4.2	Aerobic	Vigorous	3	0.76
11	Female	26.5	116	51	200.9	6.2	Strength	Moderate	5	0.58
8	Female	28.3	69	68	265.9	8.8	Team Sports	Low	4	1
14	Female	30.5	60	63	132.9	9.4	Team Sports	Moderate	4	0.59
15	Female	32.2	116	57	342.6	4	Strength	Low	1	0.88
11	Female	21.3	56	87	141.5	1.6	Team Sports	Low	5	0.9
15	Female	25.8	72	61	434.4	4.8	Mixed	Low	5	0.57
15	Male	31.8	110	75	425.8	4.5	Team Sports	Vigorous	2	0.97
11	Female	34.8	83	76	313.4	9.9	Aerobic	Vigorous	5	0.74
6	Male	32.8	68	78	156.5	4.9	Strength	Vigorous	1	0.81
9	Male	22.4	107	64	110.2	3.8	Strength	Moderate	2	0.82
15	Female	18.9	58	95	418.7	4.3	Aerobic	Vigorous	5	0.75
11	Female	24.8	97	50	340.1	4.6	Aerobic	Vigorous	2	0.57
11	Male	29.8	90	92	384.4	8.4	Aerobic	Moderate	5	0.88
16	Male	24.9	97	77	221.5	1.7	Aerobic	Moderate	5	0.79
17	Female	24.7	94	52	303.8	3.8	Mixed	Moderate	5	0.56
10	Female	31.8	74	67	398.9	9.7	Team Sports	Moderate	4	0.85
6	Male	22.2	74	83	285	2.4	Team Sports	Vigorous	5	0.85
13	Female	32.2	68	81	340.6	7.7	Mixed	Vigorous	4	0.77
10	Female	23.1	88	78	415.9	4.2	Aerobic	Moderate	3	0.55
17	Female	21.6	76	74	186.1	6.2	Strength	Vigorous	1	0.68
17	Male	24.1	112	75	126.4	1.9	Strength	Low	2	0.53
17	Male	30.2	117	88	312.7	3.8	Strength	Vigorous	2	0.74
10	Male	17.5	68	57	124.9	5.5	Aerobic	Low	3	0.95
12	Female	18.9	77	68	406.6	3.1	Mixed	Moderate	5	0.5
9	Female	34	82	96	387.7	5.9	Mixed	Moderate	1	0.63
11	Male	18.5	59	91	452.7	3	Mixed	Vigorous	3	0.9
9	Male	26.4	79	71	355.8	6.9	Team Sports	Moderate	3	0.5
8	Male	26.6	71	78	126.9	9.1	Team Sports	Vigorous	2	0.51
12	Female	24.8	52	82	201.3	1.8	Team Sports	Vigorous	4	0.81
13	Male	27.9	97	87	423.2	2.9	Team Sports	Vigorous	4	0.89
9	Male	19.6	51	94	166.9	8.6	Strength	Vigorous	5	0.89
7	Female	26.1	103	95	379.4	6.7	Strength	Low	5	0.89
17	Female	22.4	55	84	412.1	1.7	Mixed	Low	3	0.68
15	Female	28.2	89	92	232	5.4	Team Sports	Moderate	5	0.94
8	Male	17.8	51	52	228.9	2.9	Mixed	Low	4	0.51
6	Female	26.4	51	68	323.1	2.8	Aerobic	Moderate	1	0.66
13	Female	18.7	104	59	444.5	9.5	Team Sports	Moderate	2	0.67
8	Male	20.6	109	76	189.6	7.9	Team Sports	Vigorous	4	0.58
17	Female	19.4	55	64	476.5	7.3	Mixed	Vigorous	5	0.67
15	Male	18.7	68	60	339.6	3.2	Mixed	Vigorous	2	0.79
12	Male	31.5	76	96	496.9	2.1	Aerobic	Vigorous	2	0.76
15	Female	20.7	50	75	135.8	8.8	Mixed	Vigorous	3	0.66
10	Female	33.5	82	73	150.6	1.1	Team Sports	Vigorous	5	0.87
15	Female	34.4	89	62	430.7	4.5	Strength	Low	3	0.86
10	Female	26.4	81	81	445.9	3.5	Aerobic	Moderate	2	0.64
12	Female	17.9	118	86	278.2	6.1	Aerobic	Moderate	3	0.66
14	Female	22.5	66	53	385.6	3.3	Team Sports	Vigorous	5	0.64
17	Male	31	57	62	447	3.8	Strength	Low	4	0.56
10	Male	22.3	106	58	117.3	8.7	Mixed	Vigorous	1	0.88
6	Female	16.7	91	98	329.6	6.4	Mixed	Low	4	0.52
15	Male	26.1	58	83	441.4	2.3	Strength	Low	2	0.58
15	Female	31.9	84	86	259.3	7.5	Strength	Moderate	4	0.55
6	Male	30.9	102	97	221	2.9	Team Sports	Moderate	3	0.91
7	Male	18.5	103	56	418.3	4.9	Mixed	Low	5	0.52
11	Male	28.5	74	50	234.3	6.8	Team Sports	Moderate	4	0.83
14	Female	19.4	116	61	101.3	3.4	Mixed	Low	4	0.52
13	Male	19.4	111	70	483.8	4.5	Mixed	Low	5	0.89
10	Female	32.5	104	60	336.8	7.6	Strength	Low	3	0.96
6	Male	20	95	93	427.8	9.4	Team Sports	Moderate	1	0.74
12	Male	20.3	73	93	430.1	5.8	Strength	Vigorous	4	0.9
10	Male	15	95	93	126.6	1.1	Team Sports	Moderate	2	0.85
11	Male	32.4	71	63	168.3	4	Mixed	Vigorous	3	0.9
12	Male	30.9	60	83	224.4	4.6	Aerobic	Moderate	3	0.88
8	Female	27.5	97	83	228.3	4.1	Aerobic	Moderate	4	0.6
17	Female	30	57	74	363.5	4.9	Team Sports	Vigorous	5	0.75
15	Male	18	88	53	349.3	6.7	Team Sports	Low	4	0.98
8	Male	24.2	84	75	297.8	2.1	Strength	Vigorous	4	0.67
10	Male	22	98	65	184.5	3.5	Mixed	Low	5	0.99
11	Male	16.9	95	59	252.8	5.6	Aerobic	Low	2	0.79
14	Female	24.7	87	94	317.4	3.8	Strength	Moderate	5	0.73
17	Male	33.4	57	51	287.2	9.9	Team Sports	Moderate	4	0.83
10	Female	15.8	103	84	150.9	4.9	Mixed	Moderate	1	0.91
6	Male	20.8	86	68	359.8	8.8	Strength	Moderate	5	0.7
9	Female	19.2	89	55	129.2	9.1	Strength	Moderate	2	0.52
10	Male	19.8	83	68	251.3	8.5	Team Sports	Vigorous	5	0.85
17	Male	33.2	66	57	384	1.4	Mixed	Vigorous	5	0.98
15	Female	24.4	82	63	108	9.5	Aerobic	Vigorous	3	0.81
15	Male	24.3	96	59	328	2.2	Strength	Vigorous	3	0.59
10	Male	30.2	101	52	233.8	1.3	Team Sports	Moderate	4	0.62
12	Male	18.1	58	87	103.5	4.7	Strength	Vigorous	4	0.95
9	Female	24.7	82	78	176.2	2.8	Team Sports	Vigorous	5	0.51
6	Male	23.6	109	64	476.4	2.7	Team Sports	Low	1	0.77
10	Male	26.9	70	72	308.5	3.6	Team Sports	Moderate	4	0.58
12	Female	35	107	72	498.9	3.2	Mixed	Vigorous	5	0.64
15	Female	30.4	118	67	309.9	7.2	Aerobic	Vigorous	5	0.65
15	Female	23	59	95	317.6	2.7	Mixed	Vigorous	5	0.61
11	Male	31.6	55	68	256.7	5.9	Aerobic	Moderate	5	0.9
10	Male	18.4	62	77	224	9.9	Team Sports	Vigorous	5	0.67
9	Male	15.6	114	75	200.6	4.9	Aerobic	Low	3	0.67
7	Female	19.1	69	59	237.4	6.8	Mixed	Moderate	2	0.73
9	Male	21.8	106	96	283.9	9.7	Strength	Low	2	0.95
15	Male	25.2	95	53	176.8	2.2	Mixed	Moderate	5	0.84
15	Female	27.3	57	51	190	4.8	Mixed	Vigorous	4	0.53
8	Female	33.2	59	52	208.6	8.7	Mixed	Moderate	1	0.52
15	Female	25.2	116	56	279.7	9.4	Mixed	Moderate	5	0.78
6	Female	25	60	65	361.1	6.4	Mixed	Moderate	1	0.94
13	Female	16	61	80	442.5	2.3	Aerobic	Low	3	0.66
10	Male	15.7	59	59	214.9	9.1	Aerobic	Moderate	2	0.62
9	Female	26	74	68	173.5	2.6	Strength	Vigorous	3	0.87
13	Male	23.8	98	77	251.5	4.2	Mixed	Moderate	4	0.8
12	Male	31.8	98	66	457.8	4.4	Mixed	Moderate	4	0.78
7	Female	18.2	60	77	103.9	5	Strength	Vigorous	5	0.57
6	Female	15.5	111	68	371.1	8.1	Strength	Vigorous	4	0.59
17	Female	24	85	86	290.9	8.2	Team Sports	Low	4	0.64
16	Male	19.7	88	72	164.4	7.5	Strength	Vigorous	3	0.6
9	Female	16	102	69	228.4	1.2	Strength	Vigorous	1	0.99
13	Female	29.5	105	62	190	6.1	Strength	Vigorous	2	0.51
17	Female	17.2	50	62	451.1	7.7	Team Sports	Moderate	4	0.81
7	Female	27.2	105	92	292.7	5	Aerobic	Low	4	0.76
8	Female	20.6	53	60	325.2	9.5	Team Sports	Vigorous	3	0.66
17	Male	18.5	79	97	337.5	8.4	Aerobic	Vigorous	2	0.94
6	Male	22.6	61	64	355.8	6.7	Strength	Vigorous	3	0.84
6	Male	31	84	66	298.2	1.6	Team Sports	Moderate	1	1
8	Female	22.8	101	99	107.1	6.9	Team Sports	Moderate	3	0.58
16	Female	30	80	77	233.9	9.2	Aerobic	Low	2	0.54
10	Female	17.5	117	68	173.5	4.4	Team Sports	Low	2	0.57
17	Male	30.5	101	53	372.1	8.5	Team Sports	Moderate	4	0.63
8	Female	19.7	56	71	122.7	3.8	Mixed	Vigorous	1	0.71
6	Female	28.5	71	71	325.5	6.1	Aerobic	Vigorous	5	0.93
6	Female	26.3	105	86	184.3	6.8	Team Sports	Low	4	0.64
13	Male	33.6	107	88	479.5	7.1	Team Sports	Vigorous	3	0.96
15	Female	22.7	113	83	234.2	8.9	Strength	Moderate	3	0.73
16	Male	16.3	61	82	230.1	3.1	Mixed	Low	2	0.82
17	Female	15.4	56	93	469.4	3.4	Mixed	Moderate	2	0.63
17	Male	31.5	104	91	266.9	7.3	Strength	Moderate	2	0.58
7	Male	25.5	111	89	485.1	2.6	Strength	Vigorous	5	0.93
8	Male	30.5	104	82	109.7	5.2	Strength	Moderate	5	0.55
7	Female	19.7	85	61	222.5	1.2	Strength	Moderate	4	0.89
8	Female	21.9	73	51	366.5	2.3	Mixed	Vigorous	5	0.79
12	Male	15.6	93	77	456.3	7.1	Team Sports	Moderate	2	0.93
6	Male	34.2	66	59	202.6	7.7	Team Sports	Vigorous	4	0.86
15	Female	28.4	51	71	472.2	2	Strength	Moderate	4	0.64
13	Female	33.7	62	66	337.6	3	Aerobic	Vigorous	1	0.79
15	Male	20.3	80	75	420.4	1.9	Strength	Vigorous	5	0.51
15	Female	27.2	77	52	258.9	4.9	Team Sports	Low	3	0.74
15	Female	28.6	109	56	184.9	2.1	Aerobic	Moderate	3	0.54
7	Female	21.4	76	93	464.5	4.9	Strength	Moderate	1	0.71
8	Female	32	64	57	473.3	7.6	Aerobic	Low	2	0.55
14	Male	33.9	82	69	299	7.2	Strength	Vigorous	1	0.98
12	Female	32.7	69	61	102.6	3.5	Mixed	Vigorous	2	0.76
9	Female	29.8	91	84	143.9	7.1	Team Sports	Low	5	0.96
15	Male	20.5	61	66	329.2	9.3	Strength	Low	5	0.51
10	Male	20.6	72	77	109.5	4.1	Aerobic	Vigorous	4	0.82
7	Female	34.3	63	90	258.8	4	Team Sports	Vigorous	4	0.65
16	Female	15.2	74	59	221.3	6.1	Strength	Low	4	0.72
13	Female	29.3	80	71	385.7	3.2	Strength	Moderate	4	0.94
9	Female	29.1	103	87	122.2	6.9	Strength	Vigorous	3	0.99
14	Male	27.5	54	82	295.5	8.5	Strength	Low	4	0.62
10	Male	34.8	62	71	331.6	5.1	Mixed	Moderate	4	0.97
14	Male	21.2	77	93	346.9	7.1	Team Sports	Moderate	4	0.84
9	Female	21.8	92	86	262.1	6.9	Mixed	Moderate	2	0.98
15	Female	16.6	96	62	221.7	1.3	Team Sports	Moderate	4	0.78
10	Female	23.9	87	76	373	2.7	Strength	Low	1	0.98
14	Female	20.2	116	64	439	9	Team Sports	Vigorous	4	0.95
13	Male	21.9	111	71	377.4	9.5	Aerobic	Moderate	4	0.56
8	Male	31.7	88	79	472.8	8	Team Sports	Moderate	3	0.66
6	Female	33.7	86	92	386.9	9.3	Aerobic	Low	4	0.62
8	Male	18.7	57	89	405.8	3.8	Aerobic	Moderate	2	0.79
9	Female	22.5	101	86	167.2	3.2	Mixed	Low	5	0.9
7	Female	33.6	82	83	267.8	4.5	Team Sports	Low	4	0.88
6	Male	16.2	91	93	294	1.5	Strength	Vigorous	4	0.86
12	Female	16.8	76	83	202.5	8.3	Team Sports	Moderate	4	0.69
13	Female	18.3	57	97	311.4	9.9	Mixed	Vigorous	3	0.57
12	Male	26.9	72	84	216.3	8.4	Aerobic	Low	5	0.61
10	Female	18	113	91	375	6	Aerobic	Moderate	3	0.87
17	Female	34.4	69	68	288.1	3.7	Mixed	Low	3	0.57
6	Male	23.9	65	57	283.5	2.8	Mixed	Low	3	0.61
12	Female	25	66	88	493.5	4.3	Team Sports	Low	2	0.71
12	Male	19.9	68	82	257	7	Aerobic	Moderate	5	0.54
14	Female	24.4	57	93	244.9	5	Mixed	Low	2	0.61
8	Male	28.2	87	77	227.4	9.4	Team Sports	Low	2	0.57
14	Male	30	87	86	457.9	8.7	Team Sports	Moderate	5	0.98
6	Male	30.1	102	97	298.7	1.9	Strength	Vigorous	2	0.6
6	Female	26.6	80	74	340	2.2	Aerobic	Low	5	0.93
9	Male	33.1	93	85	172.3	7.1	Team Sports	Vigorous	4	0.56
14	Male	31.3	109	66	316.4	3.1	Mixed	Vigorous	3	0.93
11	Male	30.1	66	73	209.9	8.1	Aerobic	Vigorous	2	0.8
16	Male	16.1	88	70	392.3	6.3	Mixed	Vigorous	5	0.92
8	Male	15.1	91	51	433	3.1	Mixed	Vigorous	1	0.93
6	Female	19.2	97	80	385.9	5.3	Team Sports	Vigorous	2	0.8
9	Female	28.3	61	93	392.1	4.7	Team Sports	Moderate	2	0.96
17	Female	23.2	67	82	305	8.9	Strength	Moderate	5	0.79
14	Female	23	55	79	384.8	1.3	Mixed	Vigorous	1	0.86
8	Female	32.7	92	61	269.1	9.1	Team Sports	Moderate	1	0.71
17	Female	32.9	84	93	360.6	6.9	Strength	Moderate	4	0.96
14	Female	33.2	103	61	203.6	7.6	Aerobic	Vigorous	2	0.91
12	Male	21.3	111	98	127.9	1	Strength	Vigorous	3	0.58
17	Female	28.8	118	73	265.4	6.7	Strength	Low	2	0.79
9	Male	20.4	65	73	284.7	6.3	Mixed	Moderate	3	0.95
8	Male	18.8	57	60	202.6	5.8	Aerobic	Vigorous	3	0.9
15	Female	18.7	80	62	391.1	8.1	Mixed	Moderate	5	0.98
10	Male	21.8	59	76	129.4	6	Mixed	Moderate	2	0.62
10	Male	23.6	105	57	189.1	8.7	Strength	Moderate	5	0.68
8	Male	31.6	119	59	399.4	3.1	Strength	Low	4	0.75
17	Male	17.4	69	57	274.8	8.3	Team Sports	Vigorous	3	0.62
14	Female	29.7	54	69	382.1	2.6	Strength	Moderate	1	0.7
9	Female	25.6	72	57	327	8.3	Team Sports	Vigorous	3	0.77
16	Female	20.8	58	58	480.3	9.5	Mixed	Moderate	4	0.6
10	Female	24.9	107	56	339.1	4	Strength	Vigorous	3	0.63
9	Female	21	108	63	105.9	5.8	Aerobic	Vigorous	5	0.56
10	Female	26.9	103	77	241.2	6.9	Aerobic	Vigorous	2	0.86
12	Female	23.7	95	51	157.2	1.7	Mixed	Moderate	1	0.68
14	Female	18.3	71	92	469.9	5.4	Mixed	Low	5	0.61
12	Female	17.3	113	57	141.6	4.2	Strength	Vigorous	2	0.75
10	Female	25.9	57	62	255.1	8.9	Team Sports	Low	1	0.53
15	Male	33	69	70	190.4	8.9	Strength	Vigorous	4	0.96
15	Female	21.9	100	96	438.7	7.3	Team Sports	Low	3	0.65
12	Male	29.7	88	77	223.4	6.9	Strength	Vigorous	1	0.94
15	Male	28.2	86	84	496.8	7.6	Aerobic	Low	4	0.75
10	Male	33.6	99	72	115.4	4.3	Aerobic	Vigorous	2	0.93
8	Male	31.4	83	95	151.3	4.6	Team Sports	Vigorous	1	0.62
12	Female	26.3	82	64	189.9	6	Strength	Low	4	0.59
16	Male	28.1	80	51	424.4	9.4	Mixed	Vigorous	2	0.92
16	Female	33	103	61	451.4	7.5	Team Sports	Moderate	5	0.61
7	Female	23	93	85	128.6	6	Aerobic	Vigorous	3	0.87
17	Male	21.5	83	52	113	7.9	Team Sports	Vigorous	4	0.67
14	Female	15.2	111	54	397.8	4.3	Strength	Moderate	5	0.87
15	Male	31.5	72	52	153.3	7.6	Mixed	Moderate	2	0.95
15	Male	31	95	96	153.2	4.7	Mixed	Moderate	1	0.99
17	Female	17.1	105	68	108.9	3.5	Team Sports	Low	3	0.68
6	Female	26.5	56	51	119.9	6.5	Strength	Moderate	2	0.68
11	Male	24.3	110	93	205.5	7.2	Strength	Low	4	0.99
12	Female	17.4	52	86	126	5.1	Mixed	Moderate	3	0.93
13	Female	34.6	87	66	247.6	6.1	Aerobic	Low	5	0.52
15	Female	19.3	83	63	433.1	7.2	Strength	Moderate	3	0.79
14	Male	16.3	93	77	230.5	7.9	Mixed	Moderate	5	0.59
7	Male	26.9	79	76	391.1	9.1	Mixed	Vigorous	2	1
16	Female	29.8	66	59	137.6	4.2	Strength	Moderate	1	0.57
15	Female	15.6	108	52	363.8	9.6	Strength	Vigorous	3	0.78
7	Female	28.2	59	85	226.7	6.7	Team Sports	Moderate	1	0.83
10	Female	25.6	67	87	399.9	8.1	Aerobic	Moderate	1	0.97
10	Female	17.1	94	74	154.5	7.3	Team Sports	Vigorous	3	0.92
11	Male	18.5	108	71	459.2	2.9	Team Sports	Vigorous	3	0.62
8	Female	26.4	111	97	197	1.6	Mixed	Low	1	0.79
13	Male	20.9	108	88	241.3	7.5	Mixed	Vigorous	4	0.98
6	Female	33.8	98	96	480.1	5.6	Aerobic	Low	4	0.87
11	Male	31.4	112	79	331.4	7.3	Team Sports	Moderate	3	0.84
9	Female	34.7	81	70	246.3	5.3	Team Sports	Vigorous	1	0.88
6	Male	20.2	59	79	479.8	3.8	Mixed	Vigorous	1	0.66
12	Female	34.4	60	77	231.6	3.6	Mixed	Moderate	2	0.86
14	Male	23.6	119	80	137.9	7.6	Strength	Moderate	1	0.62
9	Male	22	111	75	498.7	3.5	Team Sports	Moderate	4	0.71
9	Male	16	96	92	207.1	7.4	Aerobic	Moderate	2	0.94
11	Male	16.1	83	71	440.5	4.5	Team Sports	Vigorous	4	0.51
17	Male	28.8	66	70	166.2	7.9	Mixed	Moderate	5	0.71
8	Male	24.2	103	50	392.5	2.3	Strength	Moderate	3	0.63
17	Female	19.5	89	86	309.8	2.8	Team Sports	Vigorous	5	0.6
11	Male	27.3	68	62	492.4	7.2	Aerobic	Low	3	0.92
12	Female	20.1	116	70	321.1	6	Mixed	Vigorous	4	0.85
16	Female	26.6	102	95	110	2.8	Strength	Low	4	0.56
15	Female	22.2	113	58	341.6	9.1	Team Sports	Moderate	5	0.75
15	Female	31.5	96	66	158.1	3.5	Aerobic	Vigorous	3	0.73
8	Female	31.4	55	96	419.4	4.8	Mixed	Moderate	3	0.57
12	Male	24.5	65	70	442.6	2.8	Aerobic	Vigorous	2	0.9
8	Male	22	67	80	292.8	4.5	Team Sports	Low	1	0.68
7	Male	22.3	101	88	413.3	5.4	Mixed	Vigorous	2	0.88
17	Female	31.1	97	71	158	3.7	Team Sports	Moderate	4	0.6
15	Male	21.6	92	61	296.8	7.9	Strength	Vigorous	5	0.66
9	Male	19.2	88	55	257.6	4.5	Team Sports	Moderate	3	0.55
17	Male	16.7	98	65	344.5	7.6	Strength	Vigorous	2	0.57
13	Male	24.3	61	75	117.8	2.9	Team Sports	Low	5	0.94
14	Male	24.6	59	54	400.8	4.4	Aerobic	Vigorous	5	0.55
12	Female	31.8	104	58	131.7	1.1	Aerobic	Vigorous	1	0.55
6	Male	19.4	50	95	362.6	7.8	Mixed	Vigorous	3	0.97
8	Female	22.6	98	89	107.4	6.6	Aerobic	Vigorous	5	0.82
17	Female	31.2	85	63	432.8	8.4	Aerobic	Low	3	0.55
14	Female	31.5	70	93	169.9	5.1	Strength	Moderate	2	0.99
17	Female	22.7	86	91	306.2	8.2	Aerobic	Vigorous	5	0.57
6	Female	24.2	73	79	204.6	6.8	Strength	Vigorous	5	0.88
14	Male	21.1	104	75	389.1	1	Strength	Vigorous	2	0.52
13	Male	33.7	74	94	228.5	3.3	Strength	Low	3	0.81
6	Male	17.4	56	78	389.8	5.4	Team Sports	Moderate	3	0.77
11	Female	33.7	73	68	213.9	6.6	Strength	Moderate	5	0.6
10	Male	28.7	60	96	401	1.6	Team Sports	Vigorous	2	0.82
11	Male	25.6	61	57	112.2	7.3	Strength	Vigorous	4	0.81
15	Female	15.7	84	72	213.3	5.9	Team Sports	Moderate	3	0.9
17	Female	24.5	112	91	299.5	5.7	Mixed	Vigorous	4	0.94
10	Female	23.2	117	84	118	3.6	Mixed	Vigorous	5	0.76
11	Female	18.2	106	80	174.4	6.4	Team Sports	Vigorous	4	0.75
10	Male	28.1	62	84	473.8	1.2	Mixed	Low	4	0.81
16	Female	34.4	72	81	490.7	1.6	Aerobic	Low	3	0.86
17	Female	26.2	88	54	395.9	7.6	Strength	Moderate	5	0.68
10	Male	29.3	61	65	200.9	3.9	Team Sports	Low	4	0.75
9	Male	16.4	83	66	204.2	4.1	Mixed	Low	3	0.79
8	Female	23.4	80	81	358.3	2.9	Mixed	Moderate	4	0.99
8	Male	17.3	111	87	147	5	Aerobic	Low	3	0.79
9	Female	27.3	62	81	479.3	1.5	Strength	Moderate	5	0.61
14	Female	33.8	80	69	189.9	3.7	Aerobic	Vigorous	2	0.79
7	Male	28.2	51	97	499.9	5.7	Team Sports	Moderate	3	0.91
14	Male	16.5	64	51	298.3	5.2	Mixed	Moderate	3	0.93
6	Female	22.1	106	69	408.6	10	Mixed	Moderate	4	0.9
6	Female	26	83	96	100.9	4.5	Mixed	Vigorous	5	0.94
10	Female	23.1	117	67	455.5	4.5	Aerobic	Vigorous	1	0.67
11	Male	31.7	78	50	208	5.5	Aerobic	Vigorous	1	0.75
11	Female	31.3	115	78	367.2	2.7	Strength	Moderate	2	0.89
8	Female	27.2	65	78	422.5	8.9	Team Sports	Moderate	5	0.63
12	Female	22.5	88	68	165.7	6.2	Strength	Moderate	3	0.69
14	Female	20.1	86	93	277	2.7	Strength	Moderate	1	0.92
16	Female	17.1	70	89	297.5	8.1	Mixed	Moderate	2	0.89
17	Male	22.1	93	55	224.8	1.3	Aerobic	Moderate	5	0.99
15	Female	23.3	68	93	292.7	9.8	Team Sports	Moderate	2	1
13	Female	28.5	57	88	227	8.8	Strength	Low	1	0.62
11	Female	28.2	115	99	244.3	6.2	Team Sports	Vigorous	4	0.95
17	Female	16.4	90	95	367.7	2	Mixed	Low	4	0.55
13	Male	22.9	119	57	353	2.9	Strength	Vigorous	5	0.85
17	Male	18.6	110	73	192.9	3.5	Aerobic	Moderate	2	0.61
10	Male	18.1	75	69	459	3.2	Strength	Low	3	0.65
13	Female	31.5	119	63	445.1	5.5	Mixed	Moderate	1	0.97
15	Female	15.8	78	54	303.6	9.5	Strength	Low	4	0.63
17	Male	23.4	115	90	273.3	5	Mixed	Low	4	0.84
9	Male	18.4	68	89	250.7	7	Strength	Moderate	2	0.59
15	Male	32.6	117	83	382.9	7.2	Team Sports	Low	4	0.55
13	Female	26.1	107	65	368.7	8.8	Aerobic	Low	2	0.67
15	Female	19.6	119	94	178.5	1.3	Mixed	Vigorous	1	0.81
17	Male	25	106	56	368.6	4.6	Team Sports	Moderate	2	0.62
7	Male	29.6	86	65	201	8.1	Mixed	Moderate	4	0.65
17	Male	34.2	110	56	107.4	8.3	Strength	Low	2	0.85
17	Female	19.4	79	76	379.7	9.3	Mixed	Moderate	4	0.55
10	Female	32.7	74	63	357.9	7.3	Mixed	Vigorous	5	0.72
14	Female	33.7	114	63	264.3	3.2	Aerobic	Vigorous	4	0.97
9	Male	33.3	55	93	310.3	5.6	Team Sports	Moderate	4	0.7
16	Male	27.7	67	82	478.9	1.3	Strength	Moderate	4	0.72
11	Female	27.6	59	82	338.1	6.8	Aerobic	Vigorous	5	0.87
6	Male	23.1	60	93	363.2	6	Mixed	Moderate	3	0.89
14	Female	30	114	69	125.6	7	Aerobic	Low	4	0.88
6	Male	25.6	114	96	166.4	9.4	Mixed	Moderate	3	1
10	Male	28.5	101	85	220.4	7.2	Strength	Low	1	0.54
9	Male	23.6	116	56	315.8	3.9	Mixed	Vigorous	2	0.99
17	Male	29.6	80	81	410.6	2.8	Aerobic	Moderate	3	0.98
8	Female	31.5	66	97	228.5	8.7	Aerobic	Vigorous	1	0.93
11	Male	17.9	104	52	242.6	2.7	Mixed	Moderate	2	0.73
7	Female	31.7	85	88	202.5	2.5	Team Sports	Low	4	0.94
8	Female	25.8	75	78	201.8	2.9	Aerobic	Moderate	4	0.61
10	Female	31.9	102	73	479.5	5.6	Team Sports	Vigorous	4	0.9
14	Male	23.6	66	71	354.2	2.1	Team Sports	Low	5	0.59
7	Female	22.6	74	55	162.4	9.4	Team Sports	Moderate	5	0.91
15	Female	33.3	51	97	388.9	9.7	Team Sports	Vigorous	5	0.81
13	Female	20	54	73	388.8	9.8	Aerobic	Vigorous	5	0.55
7	Male	31.9	53	89	366.6	1.4	Aerobic	Moderate	1	0.95
16	Male	24.7	85	72	153.9	9.5	Team Sports	Vigorous	1	0.79
10	Female	25.3	55	87	263.2	10	Aerobic	Low	4	0.83
12	Male	21.2	70	59	142.7	9.5	Team Sports	Moderate	2	0.64
13	Female	26.5	75	65	426.6	7	Team Sports	Low	5	0.94
6	Female	21.5	104	60	362.1	7.3	Team Sports	Vigorous	2	0.77
11	Male	15.8	88	81	302.9	2.1	Mixed	Vigorous	1	0.71
6	Female	20.4	82	94	237.2	8.9	Strength	Vigorous	5	0.77
7	Male	15.1	63	55	173.7	1.5	Aerobic	Low	1	0.85
6	Male	34.6	105	73	142.6	3.9	Aerobic	Vigorous	1	0.85
16	Female	34.3	70	82	487.7	9.9	Team Sports	Moderate	3	0.68
10	Male	22.9	95	61	179.9	4.8	Mixed	Moderate	1	0.69
15	Male	29.6	65	76	123.9	2.2	Mixed	Vigorous	4	0.78
14	Female	21.9	65	87	484.7	9.7	Aerobic	Moderate	1	0.96
11	Female	28.4	78	67	319.6	9.9	Team Sports	Low	5	0.87
16	Male	31.1	57	94	418.7	2.7	Aerobic	Low	4	0.7
16	Male	33.9	52	88	117.5	8.8	Team Sports	Vigorous	1	0.67
6	Female	23	68	62	326.8	4.5	Team Sports	Moderate	4	0.76
6	Male	30.7	115	89	259.3	4.4	Strength	Moderate	1	0.93
7	Male	20.3	71	79	408.8	3.4	Team Sports	Vigorous	4	0.5
14	Male	34.8	95	98	115.4	1.4	Strength	Low	2	0.86
8	Male	15.5	62	90	260.7	3.4	Aerobic	Vigorous	3	0.65
6	Male	27.1	82	62	419.6	1.5	Aerobic	Moderate	4	0.6
10	Male	28.2	54	83	309.1	9.3	Mixed	Moderate	5	0.51
12	Male	28.8	76	85	320	7	Strength	Vigorous	3	0.95
11	Female	17.4	73	79	138.9	9	Aerobic	Low	3	0.96
17	Female	33.8	116	74	152.9	7.5	Strength	Low	1	0.53
6	Female	18.6	112	51	370.8	2.2	Aerobic	Vigorous	4	0.76
10	Female	27.5	97	85	370	9.5	Strength	Moderate	3	0.58
10	Female	19.5	112	67	491.6	9.1	Strength	Low	5	0.88
11	Male	21.1	61	54	384.8	4.1	Team Sports	Vigorous	5	0.83
8	Male	25.9	77	68	297.3	2	Aerobic	Moderate	5	0.65
10	Male	23.3	93	91	442.9	7.3	Mixed	Low	1	0.56
12	Male	18.2	92	67	141.8	7.6	Team Sports	Low	2	0.92
10	Female	18.4	66	81	279.7	9.1	Mixed	Vigorous	4	0.84
10	Male	23.4	89	70	214.8	1.5	Strength	Moderate	3	0.5
10	Male	30.1	98	59	141.9	2.3	Team Sports	Low	4	0.81
15	Female	33	106	86	405.4	6.4	Strength	Vigorous	3	0.91
15	Male	16.7	113	98	304.3	6.6	Aerobic	Low	1	0.8
8	Male	22.9	106	71	322.7	1.3	Aerobic	Moderate	4	0.71
6	Female	17	119	62	264.5	4.6	Mixed	Low	1	0.79
10	Male	15.3	92	66	284.1	6.3	Aerobic	Moderate	1	0.81
14	Male	28.2	72	58	146.4	7.6	Mixed	Low	4	0.82
6	Male	27	76	73	369.2	3.8	Strength	Low	4	0.98
8	Male	18.3	107	93	273	5.4	Team Sports	Vigorous	3	0.59
9	Male	19.7	86	63	426.7	8.3	Aerobic	Low	5	0.81
6	Female	15.5	55	95	178.5	9.6	Strength	Moderate	1	0.59
6	Female	31.7	114	57	182	3.1	Team Sports	Vigorous	2	0.6
13	Female	34.5	55	86	358.3	3.3	Strength	Moderate	3	0.83
7	Female	17.7	99	68	438.4	9.5	Mixed	Moderate	3	0.96
17	Female	19.6	71	77	288.9	4.6	Strength	Vigorous	5	0.58
13	Female	32.4	74	95	390.8	7.5	Mixed	Moderate	5	0.98
12	Male	33.5	100	90	499.7	6.5	Mixed	Low	1	0.66
15	Female	23.4	97	79	496.1	3.6	Aerobic	Vigorous	3	0.7
15	Female	16	119	56	397.7	6.9	Mixed	Low	3	0.58
7	Male	15.8	114	75	395.8	6.9	Mixed	Low	2	0.81
11	Male	26.5	109	89	199	6.3	Strength	Moderate	1	0.8
11	Female	22.9	95	95	433.4	1.9	Mixed	Moderate	1	0.72
8	Male	15.6	85	95	262	10	Mixed	Low	5	0.74
16	Female	26.7	107	60	484.8	4.6	Strength	Vigorous	1	0.81
7	Male	15.2	87	63	132.6	6.7	Team Sports	Low	2	0.79
17	Female	30.7	60	70	274.3	9	Aerobic	Low	1	0.69
6	Male	21.1	61	57	322.3	4.8	Strength	Moderate	4	0.94
11	Male	15.8	91	52	262.1	8	Mixed	Moderate	4	0.83
17	Female	26.8	88	77	184.2	9.7	Strength	Low	2	0.6
10	Female	23	60	78	337.2	4.2	Team Sports	Low	5	0.66
16	Female	34.5	85	72	402.4	4.6	Strength	Moderate	3	0.89
14	Female	25.9	101	67	357.9	9.2	Strength	Low	1	0.55
6	Female	20.5	80	84	193.8	2.4	Strength	Moderate	5	0.88
12	Male	29.2	82	62	392.6	1.3	Strength	Low	5	0.68
10	Female	20.4	62	61	202.8	9.2	Mixed	Vigorous	1	0.78
10	Female	33.1	67	96	170.1	8.4	Strength	Vigorous	3	0.64
7	Male	22.5	90	99	376.3	9.8	Team Sports	Low	1	0.99
16	Male	26	107	54	437.1	1.5	Strength	Moderate	3	0.95
8	Female	16	105	88	292.6	2.4	Strength	Low	2	0.96
12	Male	23.5	73	60	312.6	1.9	Mixed	Low	3	0.59
11	Male	31.6	80	60	221.1	7.2	Mixed	Moderate	5	0.92
17	Female	31.1	104	96	297.8	6.5	Strength	Low	2	0.77
7	Male	19.5	59	91	152.8	4.2	Mixed	Moderate	4	0.85
11	Male	19.5	109	96	482.3	1.5	Mixed	Low	2	0.61
7	Female	31.3	51	80	420.1	6.8	Strength	Moderate	3	0.86
7	Female	33.6	64	80	367.2	6.1	Mixed	Low	2	0.96
7	Male	16.9	52	62	315.3	2	Aerobic	Vigorous	2	0.63
16	Male	24	92	63	416.9	9.2	Aerobic	Moderate	4	0.62
8	Female	21.7	80	98	297.9	2.8	Aerobic	Vigorous	3	0.55
7	Male	32.4	119	94	220	7.7	Mixed	Moderate	5	0.63
9	Male	16.7	116	91	164.1	9	Aerobic	Moderate	2	0.77
14	Male	19.2	105	74	359	6.2	Team Sports	Moderate	1	0.92
11	Female	30	112	82	471.8	3.2	Aerobic	Moderate	5	0.64
6	Male	16	64	82	161.4	3.8	Team Sports	Low	2	0.81
13	Male	24.9	59	64	172	9	Mixed	Low	5	0.74
17	Female	23.8	87	65	273.4	3.7	Aerobic	Moderate	1	0.64
12	Male	21.7	96	93	422.8	7.7	Team Sports	Low	5	0.76
15	Male	22.9	106	87	217.6	9.9	Mixed	Moderate	5	0.58
8	Female	25.6	99	55	201.6	10	Aerobic	Moderate	1	0.82
6	Female	18.2	64	93	348	5.8	Strength	Vigorous	1	0.56
10	Female	26.4	67	74	314.2	8.4	Aerobic	Moderate	1	0.87
9	Female	31.1	51	64	124.1	9.9	Aerobic	Moderate	4	0.59
15	Male	30.2	92	53	132.6	4.4	Aerobic	Low	1	1
13	Male	18.1	75	53	357.2	3.3	Strength	Moderate	5	0.91
6	Female	18	87	79	286	2	Team Sports	Moderate	1	0.67
15	Female	20.4	91	83	488.4	2.3	Team Sports	Vigorous	2	0.71
6	Male	22.2	54	76	371.4	8.7	Strength	Low	1	0.63
17	Female	23.2	60	80	104	6.3	Aerobic	Low	1	0.88
9	Male	28.6	114	81	292.4	8.9	Aerobic	Vigorous	3	0.69
13	Female	16.1	83	93	265.8	8.1	Aerobic	Moderate	5	0.88
10	Male	15.7	50	88	142.7	7.1	Team Sports	Vigorous	5	0.51
7	Female	22.8	51	58	469.3	6.5	Team Sports	Low	2	0.57
11	Female	28.9	69	90	422	1.4	Strength	Vigorous	4	0.68
10	Male	18.9	110	57	192	8.9	Mixed	Low	3	0.55
7	Female	27.8	70	63	202.4	4.8	Strength	Vigorous	2	0.8
16	Male	20.2	117	82	112.8	6	Team Sports	Moderate	2	0.53
16	Male	32.7	61	72	218.7	1.2	Aerobic	Moderate	5	0.93
16	Male	32.9	71	70	333.8	9.4	Aerobic	Low	3	0.88
8	Male	20.9	69	61	268.3	9.1	Aerobic	Vigorous	5	0.61
14	Male	19.6	50	51	487.7	5.9	Aerobic	Low	4	0.74
12	Female	23.2	79	62	122.4	6.2	Mixed	Moderate	5	0.73
12	Female	19.8	73	53	336.6	7.3	Strength	Low	1	0.86
16	Male	28.4	63	69	443.3	3.4	Strength	Moderate	5	0.7
11	Female	31.5	85	99	292.3	3	Team Sports	Low	1	0.52
13	Male	28.5	118	97	101.2	7.1	Strength	Vigorous	2	0.64
9	Female	31.5	73	63	197.1	1.9	Mixed	Moderate	4	0.73
13	Female	22.9	109	79	229.5	5.1	Mixed	Low	1	0.99
9	Female	18.1	104	78	486.4	5.4	Mixed	Moderate	4	0.94
13	Female	29.8	73	57	464.7	4.4	Aerobic	Vigorous	5	0.59
14	Male	22.2	73	61	479.7	2.7	Team Sports	Moderate	5	0.86
8	Male	28.4	103	90	430.3	4.2	Mixed	Vigorous	2	0.97
8	Female	20.4	75	87	240.7	4	Strength	Moderate	5	0.5
16	Female	16.6	115	75	462.4	5.5	Strength	Vigorous	1	0.86
7	Male	34.9	87	99	492.7	7.1	Strength	Moderate	2	0.73
15	Female	18.1	114	51	240	9.7	Mixed	Vigorous	4	0.84
8	Male	34.8	100	89	204.2	2.3	Mixed	Low	2	0.8
8	Male	34.5	84	63	318.8	8.9	Strength	Low	4	0.99
10	Male	30.9	92	55	174.9	3.6	Mixed	Moderate	3	0.64
10	Female	28.2	78	91	113	6.3	Strength	Vigorous	1	0.89
7	Male	26.6	86	89	478.3	5.9	Aerobic	Low	1	0.62
17	Female	32.3	107	80	470.3	6	Mixed	Moderate	4	0.72
15	Male	20.8	103	66	165.1	7.5	Aerobic	Low	5	0.99
11	Female	24.4	88	74	263.1	4.4	Aerobic	Vigorous	5	0.88
10	Female	27.4	91	81	432.4	3.9	Mixed	Moderate	3	0.66
11	Female	23.2	77	61	364.4	8.7	Strength	Vigorous	4	0.81
6	Male	23.5	78	98	257.9	3	Team Sports	Vigorous	3	0.52
10	Male	21.6	92	62	397.7	2.6	Aerobic	Vigorous	4	0.63
14	Female	26.3	52	68	458.8	1.1	Mixed	Low	3	0.86
17	Female	32	59	93	470.5	2.9	Aerobic	Moderate	4	0.79
15	Female	19	108	97	251.5	5.7	Strength	Vigorous	1	0.73
7	Male	33.7	63	74	169.4	5.8	Mixed	Low	3	0.85
6	Male	28.8	96	80	465.1	3.3	Team Sports	Vigorous	3	0.7
15	Male	31.5	91	86	137	1.7	Mixed	Low	4	0.51
16	Male	26.1	81	74	388.7	7.7	Aerobic	Moderate	2	0.72
14	Female	30.6	81	65	156.2	7.8	Mixed	Moderate	2	0.95
15	Female	15.3	91	87	255.8	10	Mixed	Moderate	1	0.93
14	Male	31.4	81	92	264.6	9.1	Aerobic	Moderate	5	0.7
14	Male	15.8	75	98	163.5	9.3	Team Sports	Vigorous	5	0.51
11	Female	32.8	50	72	469.1	8.2	Strength	Low	1	0.82
13	Male	34.8	105	63	101.1	6.5	Mixed	Moderate	5	0.87
16	Male	20.9	51	55	457.5	2.2	Team Sports	Vigorous	4	0.65
6	Male	19.2	79	74	453.5	6.6	Strength	Moderate	2	0.74
15	Male	30.3	101	72	226.8	1.5	Aerobic	Moderate	1	1
9	Male	20.1	58	92	381.7	9	Team Sports	Moderate	4	0.79
6	Male	32.3	71	61	201.1	5.3	Team Sports	Low	1	0.68
13	Female	17.1	83	62	403.5	7.3	Mixed	Low	2	0.81
6	Male	17.5	98	85	324.4	1.5	Aerobic	Low	5	0.59
8	Male	34.6	50	88	220.1	5.8	Mixed	Moderate	4	0.6
9	Female	28.5	102	83	260.1	3.7	Aerobic	Vigorous	2	0.96
13	Female	31.9	89	55	376	3.6	Strength	Vigorous	1	0.62
11	Female	21.5	94	87	462.4	4.5	Mixed	Vigorous	3	0.66
15	Male	28.5	117	99	152.3	1	Aerobic	Moderate	4	0.77
17	Female	26.9	58	89	328.5	5.2	Aerobic	Low	1	0.95
12	Male	27.1	71	57	201.5	5.4	Team Sports	Vigorous	1	0.89
13	Male	28.7	67	57	420.5	8.8	Mixed	Moderate	2	0.52
7	Male	26.5	92	89	128.1	5	Mixed	Moderate	1	0.85
15	Female	23.6	88	82	375.6	4.3	Strength	Vigorous	4	0.75
16	Female	20.5	55	83	170	10	Aerobic	Vigorous	4	0.74
13	Female	30.4	97	93	338.6	6.1	Team Sports	Moderate	1	0.85
8	Female	19.5	56	64	434.3	5.3	Aerobic	Vigorous	2	0.6
12	Female	28.8	118	85	402	5.5	Aerobic	Moderate	4	0.99
8	Male	19.7	65	84	401.2	8.3	Aerobic	Vigorous	3	0.82
12	Male	27.5	50	95	307.1	4.1	Mixed	Low	5	0.68
16	Male	29.9	86	71	456.3	4.5	Aerobic	Moderate	2	0.8
17	Male	19.4	86	72	335.2	7.8	Strength	Low	2	0.61
7	Female	16.2	113	89	467	1.7	Team Sports	Vigorous	5	0.82
15	Female	17.6	111	94	318.6	8.8	Team Sports	Moderate	5	0.51
11	Male	27.1	110	71	302.4	4.9	Aerobic	Vigorous	4	0.67
8	Female	32	82	54	188.9	6.2	Team Sports	Moderate	1	0.87
8	Female	15.9	115	80	317.9	7.8	Aerobic	Vigorous	1	0.9
14	Male	29.7	79	62	156.2	3.4	Mixed	Low	3	0.63
12	Male	21.8	69	77	447.9	9	Team Sports	Low	1	0.77
10	Female	24.6	109	69	370.4	9.8	Mixed	Vigorous	3	0.76
17	Female	33.6	73	82	497.5	5.4	Mixed	Low	3	0.71
15	Male	21.6	53	65	136.8	9.4	Strength	Low	2	0.61
12	Male	24.3	86	78	196.3	1	Strength	Vigorous	2	0.85
14	Male	15.3	53	72	450.9	9	Team Sports	Moderate	4	0.63
6	Female	16.6	67	73	258.1	3.8	Aerobic	Vigorous	5	0.96
12	Male	20.2	115	83	286.5	3.8	Aerobic	Moderate	5	0.76
11	Male	15.6	97	56	444.3	3.1	Aerobic	Low	3	0.94
15	Female	27.6	82	87	308.7	3.9	Aerobic	Low	5	0.65
17	Female	23.5	107	86	177.4	2.9	Strength	Low	3	0.9
14	Female	26	77	53	456.8	9.2	Aerobic	Low	5	0.56
6	Female	18.5	84	83	112.4	9.1	Aerobic	Low	4	0.88
9	Female	20.9	59	91	458.2	1.9	Mixed	Moderate	2	0.69
14	Male	28.3	114	71	120.2	2.3	Aerobic	Moderate	2	0.73
9	Male	34.3	91	54	366.3	8.8	Aerobic	Moderate	3	0.58
15	Female	16	58	99	128.7	4.6	Strength	Vigorous	5	0.51
8	Female	32.8	109	91	382.5	2.5	Team Sports	Low	1	0.83
14	Female	26.5	64	72	113.6	5.6	Mixed	Low	4	0.79
7	Female	26.3	106	64	437	4.8	Mixed	Low	5	0.81
9	Female	25	118	80	286.4	3	Team Sports	Vigorous	1	0.63
11	Male	16.4	71	58	137.4	7.5	Mixed	Vigorous	4	0.62
7	Male	16.8	113	92	382.7	6.7	Aerobic	Vigorous	4	0.92
13	Male	27	90	74	295.7	1.9	Aerobic	Low	2	0.88
13	Male	21.8	105	74	176.4	9.3	Team Sports	Moderate	3	0.67
6	Female	33.3	72	98	106.3	6	Strength	Vigorous	5	0.82
17	Male	23.1	74	70	267.2	3.3	Strength	Vigorous	4	0.91
8	Female	17.9	55	58	134.3	2.9	Mixed	Moderate	5	0.94
15	Female	29.3	83	97	137.7	2.2	Strength	Vigorous	4	0.5
14	Female	20.9	112	87	206.9	4.8	Strength	Moderate	2	0.91
10	Male	25.5	58	71	352.2	2.2	Strength	Low	3	0.68
11	Female	29	109	92	312	4.7	Strength	Moderate	1	0.86
9	Male	33	98	72	127.6	2.3	Strength	Moderate	1	0.69
15	Male	30.8	100	98	487.4	6.9	Strength	Low	2	0.8
7	Female	28.5	109	53	454.9	8.1	Strength	Vigorous	4	0.82
16	Female	28.6	119	78	203.7	5.9	Mixed	Low	2	0.7
13	Female	33.9	86	64	148.9	7.1	Aerobic	Vigorous	3	0.76
16	Male	20.9	80	50	477	9.4	Strength	Vigorous	1	0.86
11	Female	15	90	79	284.5	6.7	Aerobic	Moderate	5	0.74
10	Male	20.4	111	78	224.5	4.3	Team Sports	Low	1	0.51
14	Female	19.4	107	69	296.1	5	Aerobic	Moderate	3	0.51
6	Female	28.2	63	82	409.1	8.7	Team Sports	Low	4	0.83
10	Male	27.7	85	90	167.4	2.2	Mixed	Low	2	0.92
11	Male	26.9	85	93	407	3.9	Aerobic	Moderate	1	0.89
10	Male	15.3	57	85	399.8	6.2	Team Sports	Vigorous	1	0.66
11	Male	29.6	75	71	315.7	7.1	Aerobic	Vigorous	5	0.74
11	Male	21.5	85	62	446.3	7.9	Mixed	Low	2	0.62
12	Male	28.3	97	56	152.9	3.9	Aerobic	Vigorous	5	0.99
9	Female	26.1	77	57	338.2	2.3	Team Sports	Moderate	5	0.63
16	Female	21.9	117	77	279.7	9.6	Strength	Moderate	4	0.71
13	Male	17.7	111	94	268.9	1.7	Strength	Moderate	1	0.84
12	Female	16.9	100	92	201	1.9	Strength	Low	2	0.94
14	Male	31.6	91	58	248.9	5.5	Mixed	Low	4	0.53
12	Female	33.4	78	74	143.3	8.4	Strength	Vigorous	4	0.65
8	Female	28	59	65	200.6	8	Mixed	Moderate	4	0.78
8	Male	17.1	88	59	208.8	9.4	Strength	Moderate	3	0.81
13	Male	23	50	60	388.3	2.3	Mixed	Low	3	0.54
10	Male	29.6	88	80	119.4	4.4	Mixed	Low	4	0.83
9	Female	30.6	70	61	360.5	3.5	Aerobic	Low	3	0.76
13	Male	17.4	114	80	188.6	8.7	Strength	Moderate	2	0.91
11	Female	15	64	63	132.7	5.4	Aerobic	Moderate	1	0.61
7	Male	29.2	53	93	220.3	1.2	Team Sports	Vigorous	2	0.6
9	Female	22.1	109	81	189.8	7.4	Strength	Moderate	1	0.9
17	Female	20.1	110	99	320.8	4.5	Strength	Vigorous	3	0.85
16	Male	15.3	69	66	243	5.8	Strength	Vigorous	2	0.9
9	Female	25.8	59	84	486.4	9	Strength	Moderate	5	0.89
11	Female	32	83	50	485.4	3.3	Aerobic	Vigorous	4	0.55
11	Male	34.2	97	78	277.5	3.2	Aerobic	Vigorous	1	0.64
6	Female	26.3	82	53	418	3.4	Mixed	Low	1	0.63
13	Male	25.3	110	72	105.3	4	Aerobic	Moderate	5	0.97
11	Male	16.7	59	77	319.1	2	Mixed	Vigorous	5	0.74
8	Male	26	103	65	397.3	7.3	Team Sports	Vigorous	4	0.56
14	Male	22.6	114	61	186.8	2.9	Aerobic	Vigorous	3	0.64
7	Female	27.1	50	70	124.5	9.3	Mixed	Moderate	2	0.94
16	Female	22.8	54	94	162.4	2.9	Strength	Low	2	0.92
13	Female	19.8	64	66	276.7	3.3	Team Sports	Low	2	0.95
15	Male	16.9	77	89	302.5	3.7	Mixed	Moderate	3	0.69
8	Female	21.3	72	62	252.4	7.9	Team Sports	Moderate	4	0.82
17	Female	16.9	66	81	276	4.8	Strength	Moderate	2	0.64
10	Male	18.5	62	86	288.1	8.4	Strength	Moderate	1	0.59
11	Male	34.7	63	99	407.8	8.1	Mixed	Low	1	0.51
15	Female	23.9	60	64	142.1	9.4	Mixed	Vigorous	1	0.61
11	Male	25.6	77	61	407.6	7.8	Strength	Vigorous	5	0.8
9	Male	32.5	91	98	375.5	1.5	Mixed	Moderate	5	0.95
8	Male	34.9	110	64	396.7	8.5	Strength	Moderate	3	0.57
9	Male	26.7	113	83	393.8	9.4	Aerobic	Vigorous	2	0.96
6	Female	31.2	80	55	288.2	9.9	Mixed	Low	5	0.67
9	Male	21.5	59	66	184.6	2.1	Team Sports	Moderate	1	0.71
6	Male	21.1	57	97	314.7	6.5	Strength	Moderate	5	0.68
17	Male	23.1	70	98	483.2	2.8	Aerobic	Low	1	0.7
6	Male	28.5	108	69	335.4	3.4	Mixed	Low	2	0.63
15	Male	28.6	99	58	104.4	7.7	Strength	Low	3	0.85
11	Male	21.3	118	54	123.9	9.8	Aerobic	Moderate	4	0.88
10	Male	17.7	119	72	497.1	6.4	Mixed	Low	4	0.91
16	Male	27.6	79	82	128.8	8.7	Strength	Moderate	1	0.67
9	Female	17.6	66	87	118.4	1.1	Strength	Moderate	5	0.88
16	Male	26.6	69	63	241.2	1.3	Strength	Low	5	0.82
8	Female	28.9	97	66	487.7	6.4	Mixed	Vigorous	1	0.98
6	Male	29	51	68	227.5	4.5	Aerobic	Low	2	0.71
11	Male	30.1	86	82	264	9	Strength	Vigorous	1	1
7	Male	32.5	50	50	353.6	3.7	Aerobic	Low	2	0.87
13	Male	25	53	62	109.6	4.9	Aerobic	Low	3	0.89
15	Female	29.6	103	95	459.1	5.8	Team Sports	Moderate	3	0.51
10	Male	27.4	74	76	307.8	3.5	Aerobic	Moderate	1	0.75
12	Male	18.7	52	55	286.7	9.2	Aerobic	Moderate	3	0.76
15	Female	15.5	58	55	444.3	5.2	Aerobic	Moderate	5	0.52
17	Female	20.7	83	82	481.2	4.8	Aerobic	Moderate	2	0.66
7	Male	23.9	92	79	269.4	8.6	Aerobic	Moderate	4	0.98
13	Female	27.3	71	95	169	3.8	Mixed	Moderate	4	0.71
7	Female	32	119	84	426.3	8.4	Team Sports	Vigorous	3	0.59
9	Female	18.9	51	72	261.3	2.1	Strength	Vigorous	2	0.76
6	Male	17.5	115	59	474.2	2.6	Team Sports	Moderate	5	0.52
10	Male	34.3	81	68	480	9.6	Team Sports	Vigorous	4	0.76
14	Male	17.2	65	77	145.9	8.6	Strength	Low	5	0.8
6	Female	24.6	50	72	482.6	4.5	Aerobic	Vigorous	5	0.68
14	Male	26.7	97	53	247.3	6.7	Strength	Moderate	4	0.88
16	Female	25.8	99	69	358.5	9.5	Aerobic	Vigorous	4	0.57
13	Male	16.7	62	68	113.9	2.9	Strength	Low	3	0.94
11	Male	16.1	64	91	455.6	1.5	Mixed	Vigorous	2	0.98
12	Female	17.1	102	76	356.6	5.8	Team Sports	Moderate	1	0.5
8	Male	26.7	93	83	357.4	2.3	Aerobic	Low	2	0.92
6	Female	25.9	57	53	460.9	2.7	Team Sports	Low	1	0.75
10	Female	19.7	95	87	303.3	9	Aerobic	Vigorous	4	0.73
17	Male	27.8	118	56	264.2	1.1	Strength	Low	5	0.62
17	Female	31.4	68	97	446.5	8.4	Strength	Low	2	0.72
7	Male	15.8	87	56	397	5.7	Strength	Low	5	0.98
10	Male	25	60	99	479.6	6	Mixed	Moderate	2	0.61
13	Female	28.8	92	75	476	7	Strength	Low	2	0.59
16	Male	20	69	75	252.9	4.9	Strength	Vigorous	5	0.62
14	Female	21.2	69	68	278.8	2	Mixed	Vigorous	3	0.78
7	Male	27.3	70	58	202.4	1.9	Team Sports	Low	4	0.97
17	Male	33	106	69	364.3	7.8	Team Sports	Vigorous	3	0.79
8	Male	31.2	99	91	245.8	3	Aerobic	Low	3	0.62
8	Male	26.7	75	94	414.4	1.3	Team Sports	Vigorous	2	0.72
6	Male	29.6	79	99	148.6	9.8	Aerobic	Low	4	0.7
13	Female	22.3	80	65	146.6	9.8	Aerobic	Low	2	0.52
11	Female	27.8	91	66	181.8	4.4	Team Sports	Low	1	0.76
17	Female	24.3	117	71	133.7	1.2	Team Sports	Moderate	2	0.56
13	Female	18.8	110	62	348	7.5	Mixed	Vigorous	5	0.92
16	Female	29	110	61	158.9	8.5	Aerobic	Low	2	0.77
14	Female	26.1	119	59	164	2.1	Team Sports	Moderate	1	0.92
10	Male	22.2	117	50	105.7	2.2	Team Sports	Moderate	2	0.98
17	Male	33.2	66	81	412.8	8.4	Mixed	Low	1	0.97
8	Female	15.4	68	79	424.9	9.3	Team Sports	Low	4	0.55
10	Female	21.3	100	57	164.8	8.1	Strength	Low	2	0.97
10	Male	16.1	119	70	395.8	2.8	Strength	Low	1	0.9
10	Male	30.3	112	71	273.4	4.7	Aerobic	Low	4	0.89
8	Male	29	79	67	195.8	6.4	Mixed	Vigorous	5	0.55
16	Female	21.6	74	51	348.6	2.4	Team Sports	Low	3	0.59
15	Female	28.5	75	97	171.4	2.9	Aerobic	Low	1	0.99
9	Female	22.9	105	93	402.8	3.5	Team Sports	Vigorous	5	0.61
14	Male	30.1	71	58	119	5.6	Strength	Moderate	4	0.58
15	Male	24.1	68	52	483.7	5.6	Team Sports	Vigorous	5	0.68
14	Female	23.2	80	75	128.8	8.3	Team Sports	Moderate	2	0.96
7	Female	33.7	75	70	331.8	7.8	Team Sports	Moderate	3	0.74
13	Male	20	91	79	460.9	9.2	Strength	Vigorous	1	0.96
13	Male	17.4	90	77	104.8	8.5	Strength	Low	4	0.67
12	Male	26.7	72	85	299.4	3.3	Mixed	Moderate	3	0.61
13	Male	34.4	96	75	240	4	Strength	Low	4	0.75
8	Female	22.6	62	83	332.1	5.5	Aerobic	Vigorous	5	0.81
11	Male	16.2	115	57	190.2	1.1	Team Sports	Moderate	4	0.7
6	Male	21.8	115	59	126	9.1	Strength	Low	4	0.67
12	Male	25.1	65	97	350.4	1.4	Aerobic	Moderate	5	0.61
6	Female	18.2	77	92	266.7	3.9	Strength	Moderate	5	0.64
14	Female	28.2	84	99	349	6.1	Team Sports	Vigorous	3	0.84
6	Male	35	90	63	184.2	5.7	Aerobic	Low	1	0.68
6	Male	24	80	89	235.5	6.9	Strength	Low	5	0.54
12	Male	22.1	81	64	324.7	5.7	Strength	Moderate	3	0.57
7	Female	23	103	66	337.2	3.1	Aerobic	Low	4	0.69
10	Female	17.3	108	67	248.9	2.8	Mixed	Moderate	4	0.96
13	Female	32.7	90	81	212	9.2	Aerobic	Vigorous	2	0.69
13	Male	23.3	115	87	209.5	3.4	Aerobic	Vigorous	5	0.53
8	Female	22.7	103	72	169.9	3.5	Aerobic	Low	3	0.71
12	Male	28.2	89	95	230.2	4.7	Aerobic	Vigorous	3	0.83
8	Male	23.8	77	72	179.8	2.3	Strength	Vigorous	1	0.8
11	Male	28	86	84	353.5	5.6	Aerobic	Low	3	0.64
11	Female	16.2	114	88	327.6	7	Aerobic	Moderate	5	0.84
8	Male	31.3	104	64	253	8.1	Team Sports	Vigorous	3	0.82
12	Female	33.8	53	73	230.3	7.4	Strength	Low	2	0.59
8	Female	28	59	77	195	2.3	Team Sports	Low	4	0.58
13	Male	34.1	96	65	314.2	5.1	Strength	Low	4	0.77
15	Male	18	63	65	467.6	1.3	Mixed	Vigorous	3	0.83
9	Female	24.5	87	89	374.3	1.2	Mixed	Vigorous	3	0.98
6	Male	27	61	88	397.8	5	Strength	Moderate	3	0.71
9	Female	26.6	94	55	433.8	3.3	Mixed	Moderate	3	0.88
12	Male	23	66	51	240.7	7.2	Mixed	Moderate	2	0.56
16	Female	21.8	84	62	125.2	7.5	Strength	Moderate	5	0.94
9	Female	17.5	115	93	349	9.1	Aerobic	Moderate	2	0.82
11	Female	22.8	90	96	175.5	7.8	Team Sports	Moderate	2	0.81
14	Female	18.3	116	58	327.6	1.4	Strength	Low	2	0.57
6	Male	29.7	78	83	395.8	4.3	Strength	Moderate	4	0.52
10	Male	19.2	67	66	413.5	3.5	Strength	Vigorous	2	0.85
16	Female	16.2	69	76	220.7	4.5	Team Sports	Moderate	3	0.56
12	Female	26	63	78	305	2.4	Strength	Vigorous	2	0.56
6	Male	26.9	83	86	348.4	1.9	Team Sports	Moderate	3	0.59
9	Male	32.4	98	92	427.8	5.7	Team Sports	Low	5	0.55
11	Male	26.5	103	71	404.6	7.5	Mixed	Low	4	0.81
7	Male	21.9	80	73	495.2	7.3	Aerobic	Vigorous	5	0.71
15	Male	31.1	107	56	103.2	5.1	Mixed	Moderate	5	0.63
10	Male	25.8	91	83	275	5.7	Strength	Low	4	0.72
16	Female	16.6	107	97	202.4	5.6	Strength	Low	3	0.92
15	Male	26.3	79	61	148	7.2	Team Sports	Moderate	3	0.96
6	Male	33.2	74	72	464.6	1.4	Mixed	Vigorous	3	0.74
11	Female	22.9	112	64	499.2	7.4	Team Sports	Vigorous	4	0.78
11	Male	20.9	68	82	172.2	6.2	Mixed	Vigorous	2	0.63
9	Male	17.9	57	62	115.4	2.8	Mixed	Low	1	0.76
13	Male	18	52	72	210	1.4	Mixed	Moderate	2	0.87
9	Male	23.7	116	87	433.9	2	Mixed	Low	2	0.75
13	Male	26.9	66	81	217.6	5.7	Mixed	Low	5	0.65
13	Female	16.6	63	94	122.8	7.8	Aerobic	Low	1	0.79
10	Male	33.8	58	99	121	4	Strength	Low	3	0.97
9	Female	30.1	111	84	271	4.4	Mixed	Moderate	2	0.94
17	Female	26.7	70	50	472.7	9.4	Mixed	Low	4	0.88
7	Male	31.6	86	96	214.4	2.9	Team Sports	Low	2	0.64
16	Female	16.6	60	94	270.9	1.9	Strength	Vigorous	3	0.62
8	Male	24.5	69	54	140.8	4.1	Strength	Low	2	0.92
8	Female	27.6	84	62	297.4	7.7	Strength	Moderate	5	0.59
9	Female	31.6	102	54	378.6	6.6	Mixed	Low	5	0.8
9	Male	30.7	96	81	208.5	4.7	Team Sports	Moderate	2	0.72
15	Male	20.5	101	70	218.7	9.7	Strength	Moderate	5	0.73
16	Male	33.8	57	73	436.8	7.6	Team Sports	Moderate	4	0.73
16	Male	17.5	53	67	104.1	1.6	Aerobic	Vigorous	1	0.95
10	Male	32.5	76	70	354.6	7.7	Aerobic	Vigorous	2	0.54
9	Female	34.4	93	59	257.6	1.2	Team Sports	Low	4	0.89
16	Female	18.5	89	73	219.4	6.9	Mixed	Low	4	0.92
15	Female	29.4	96	89	363	2.9	Strength	Low	4	0.97
13	Female	15.8	93	96	433.9	7.3	Aerobic	Moderate	3	0.73
11	Female	23.1	97	70	323.4	3.8	Aerobic	Moderate	2	0.75
11	Female	25.3	101	74	112.4	8.9	Team Sports	Moderate	2	0.98
13	Female	26.6	117	72	284.6	4	Mixed	Low	2	0.73
12	Male	33.7	60	71	285.1	6.6	Team Sports	Low	1	0.75
15	Male	28.4	53	53	317.5	3.6	Team Sports	Low	4	0.67
16	Female	24.6	97	83	368.4	9.3	Team Sports	Low	2	0.52
17	Female	31.2	75	55	107.7	8	Team Sports	Vigorous	5	0.72
15	Male	34	88	77	300.8	3.2	Team Sports	Vigorous	3	0.83
13	Male	15.4	107	80	335.3	9.5	Mixed	Vigorous	1	0.84
7	Male	34.7	68	84	237.3	4.2	Team Sports	Low	3	0.5
14	Male	16.7	107	88	367.3	6.9	Mixed	Vigorous	4	0.9
6	Female	31.3	77	91	191.3	7.7	Strength	Vigorous	5	0.75
13	Male	20.6	115	72	226.9	1.2	Strength	Low	4	0.76
17	Female	17.6	59	55	485.1	9.6	Strength	Vigorous	2	0.98
16	Female	23.8	107	65	239.2	4.1	Strength	Low	3	0.64
17	Female	27.9	63	51	238.6	2.7	Aerobic	Low	5	0.88
17	Male	22.6	64	73	338.3	8.7	Mixed	Low	3	0.79
9	Male	16.1	82	66	488.4	7.3	Strength	Moderate	1	0.85
9	Female	27	66	94	493.2	1.8	Aerobic	Low	5	0.71
10	Female	33	73	50	331.9	2.1	Mixed	Vigorous	1	0.64
13	Female	22.7	79	55	100.4	7.4	Aerobic	Vigorous	5	0.77
10	Male	19.3	111	54	460.3	1.7	Aerobic	Low	2	0.69
13	Female	23.9	62	94	328.1	9.3	Team Sports	Moderate	3	0.61
15	Male	16	111	99	246.4	7.7	Aerobic	Moderate	3	0.92
6	Female	31.4	96	78	431.7	4	Aerobic	Moderate	4	0.74
17	Female	31.5	65	61	259.9	4.3	Mixed	Vigorous	5	0.92
15	Female	26.8	115	88	113.6	5.6	Aerobic	Moderate	5	0.74
14	Male	22.1	92	96	428.4	4.2	Team Sports	Moderate	1	0.78
11	Male	31	57	52	318.3	8.1	Strength	Low	5	1
8	Female	26.1	52	97	235.3	9.8	Strength	Moderate	3	0.98
13	Male	31.5	61	50	200.4	6.3	Mixed	Moderate	5	0.64
14	Female	27.6	65	76	337.5	5	Mixed	Moderate	4	0.93
11	Male	30.7	108	97	183.2	3	Aerobic	Low	4	0.7
16	Male	27	98	73	229.5	6.9	Mixed	Low	3	0.54
12	Male	23.3	112	93	354.6	7.2	Aerobic	Moderate	3	0.79
6	Female	34.2	111	68	452.6	7.2	Mixed	Vigorous	3	0.99
10	Male	25.8	98	57	313.2	1.2	Strength	Vigorous	5	0.99
10	Male	27.1	100	93	403.6	9.1	Strength	Low	5	0.56
15	Female	19.4	82	96	405.2	4	Strength	Moderate	2	0.89
9	Female	27.5	79	51	365.7	7.7	Strength	Vigorous	1	0.9
11	Female	26.4	108	79	198.3	7.8	Aerobic	Moderate	5	0.68
12	Female	18.7	64	79	446.7	6.9	Aerobic	Low	2	0.83
14	Male	16.2	72	98	274.5	4.6	Aerobic	Vigorous	2	0.74
6	Male	27.1	94	88	117.7	6.5	Strength	Low	4	0.61
11	Male	30.3	111	94	197.8	1.4	Team Sports	Moderate	5	0.88
12	Male	25.5	64	81	406.2	7.9	Strength	Low	2	0.63
8	Male	19.5	95	50	127.7	1.9	Strength	Low	4	0.67
13	Female	28.3	113	87	158.9	4.6	Team Sports	Low	1	0.6
10	Male	16.6	95	62	377.7	1.9	Team Sports	Low	4	0.86
14	Male	23.8	105	60	457	8.5	Mixed	Vigorous	1	0.73
10	Male	18.3	93	59	353.5	6	Strength	Moderate	3	0.72
14	Female	18.7	78	97	188.9	7.2	Team Sports	Vigorous	3	0.8
15	Female	19	111	75	121.4	7.1	Mixed	Moderate	4	0.58
9	Male	22.7	101	69	346.1	8.6	Team Sports	Moderate	3	0.95
14	Female	16	103	66	119	2.2	Team Sports	Moderate	5	0.73
10	Female	23	106	66	345.1	6.9	Mixed	Moderate	4	0.68
15	Female	25.2	115	53	190.2	6.2	Strength	Moderate	2	0.56
14	Female	24.7	71	54	461.9	1.3	Mixed	Vigorous	5	0.58
8	Female	22.7	69	72	290	2.8	Strength	Moderate	4	0.96
9	Female	31.8	82	95	189.6	3.4	Team Sports	Low	1	0.73
14	Female	17.9	74	59	441.3	1.7	Mixed	Vigorous	3	0.86
15	Male	25.1	95	95	201.6	4.2	Aerobic	Vigorous	3	0.54
16	Male	16.2	106	77	222.6	1.2	Team Sports	Moderate	3	0.82
11	Female	16.4	54	82	433.7	6	Mixed	Low	4	0.96
7	Male	26.5	104	92	223.5	2.9	Team Sports	Low	5	0.65
12	Male	26.3	110	75	264.1	3.6	Mixed	Moderate	1	0.79
7	Female	32.6	57	99	239.1	9.2	Strength	Moderate	3	0.97
16	Male	26.2	65	97	146.6	5.5	Aerobic	Low	5	0.86
7	Female	34.2	97	78	115.6	3.4	Team Sports	Vigorous	2	0.53
16	Female	16	110	76	389.8	6.4	Aerobic	Vigorous	2	0.69
6	Female	17	64	67	358.1	2.8	Strength	Moderate	1	0.54
16	Male	15.9	114	89	212.9	1.7	Mixed	Vigorous	3	0.93
16	Male	18.7	71	59	218.2	1.2	Aerobic	Vigorous	2	0.81
17	Male	25.8	52	91	478	9.6	Mixed	Low	5	0.98
16	Male	27.9	103	54	495.1	7.5	Strength	Vigorous	5	0.51
8	Female	15.9	63	59	289.4	8.2	Team Sports	Low	2	0.71
11	Female	33.9	85	99	421	9.8	Strength	Moderate	3	0.55
13	Male	31.8	116	70	394.7	9.4	Aerobic	Moderate	1	0.68
14	Female	20.9	59	73	218.9	7.6	Aerobic	Low	3	0.58
12	Female	16.5	98	87	123.4	7.2	Aerobic	Low	4	0.66
9	Male	18.4	114	52	157	4	Mixed	Moderate	2	0.91
11	Female	17.5	106	89	435.3	1.9	Team Sports	Low	4	0.58
10	Male	17.5	76	80	392.5	6.2	Aerobic	Moderate	2	0.74
13	Female	25.4	54	90	365.7	6.2	Aerobic	Moderate	1	0.96
6	Male	19.9	106	86	152.3	9.6	Aerobic	Moderate	3	1
6	Female	22.2	64	51	356	5	Strength	Moderate	3	0.63
16	Female	34.8	79	51	408.9	7.2	Aerobic	Moderate	2	0.97
11	Male	28.7	69	88	444.2	6.2	Strength	Moderate	5	0.63
15	Male	34	86	98	105.3	2.6	Aerobic	Vigorous	4	0.71
17	Male	17.9	52	91	373.8	6.3	Strength	Vigorous	3	0.94
7	Male	22.6	90	93	107.6	5.9	Mixed	Moderate	3	0.89
10	Female	26.1	88	83	382.7	5.4	Mixed	Vigorous	2	0.93
6	Female	16.5	75	91	354.2	5.6	Strength	Low	5	0.9
12	Male	15.1	51	69	159.3	2.5	Team Sports	Low	4	0.62
6	Female	28.4	72	82	406.4	5.2	Team Sports	Moderate	5	0.78
9	Male	27.8	72	53	127.3	6.5	Strength	Vigorous	5	0.69
14	Male	23.2	65	94	430.6	5.4	Mixed	Low	2	0.73
6	Female	24.8	58	93	204.8	5.4	Strength	Low	5	0.58
9	Female	23.3	62	60	375.5	1.7	Team Sports	Low	4	0.66
11	Male	15.5	77	91	469.5	2.7	Strength	Low	1	0.93
11	Male	21.7	76	96	235.9	3.9	Mixed	Vigorous	1	0.95
17	Male	18.5	100	54	301.2	4.8	Team Sports	Low	4	0.81
13	Female	17	113	74	285.2	6.3	Team Sports	Low	2	0.75
6	Female	34.1	101	98	163	8.8	Aerobic	Low	3	0.86
12	Female	27	87	86	336.1	2.4	Aerobic	Moderate	2	0.8
6	Female	29.6	114	83	397.2	1.1	Team Sports	Low	4	0.99
12	Male	21.3	67	58	466.7	5	Team Sports	Low	5	0.6
8	Male	22.9	112	55	440.3	4.9	Strength	Vigorous	1	0.72
16	Male	19.7	100	67	304	6	Mixed	Low	5	0.96
13	Male	16.9	58	63	387.6	8.5	Team Sports	Low	2	0.96
8	Male	18.6	62	68	420.3	8.2	Mixed	Low	4	0.75
6	Male	31	89	63	297.4	1.9	Team Sports	Moderate	1	0.57
13	Female	28.6	104	89	146.2	9.4	Mixed	Vigorous	4	0.91
8	Female	25.9	92	66	275.2	2	Aerobic	Vigorous	1	0.79
7	Male	24.5	93	84	437	6.7	Team Sports	Moderate	1	0.89
6	Male	33.4	117	78	338.7	7.1	Strength	Moderate	1	0.73
8	Female	16.5	82	91	389.8	7.1	Mixed	Vigorous	2	0.6
7	Female	20.6	73	66	174.1	3.4	Team Sports	Low	4	0.51
7	Female	22	85	92	485.7	4	Aerobic	Vigorous	3	0.78
11	Female	30.6	59	57	261.6	5.9	Aerobic	Moderate	3	0.58
17	Male	34.9	69	50	361.5	2.8	Aerobic	Low	3	0.59
6	Male	19.8	61	94	107.5	1.2	Aerobic	Vigorous	4	0.72
7	Male	32.5	111	85	150.9	6.1	Team Sports	Low	5	0.72
11	Male	31.6	67	56	412.8	5.2	Strength	Low	4	0.64
8	Male	19.5	112	95	487.2	6.9	Mixed	Moderate	1	0.57
9	Female	23	74	54	228	2.3	Strength	Vigorous	5	0.97
6	Male	23.2	61	73	114.9	8.6	Mixed	Moderate	1	0.57
13	Female	34.6	70	77	244.3	2.3	Strength	Vigorous	1	0.68
12	Male	18.6	74	92	107	9	Team Sports	Vigorous	4	0.65
12	Male	31	60	66	176.9	5	Team Sports	Low	3	0.93
8	Male	21.7	113	86	401	5.9	Mixed	Low	5	0.71
15	Male	29.6	99	69	474.8	9.1	Team Sports	Low	2	0.56
15	Male	23.4	111	52	135	3.7	Mixed	Moderate	3	0.51
8	Female	26.6	98	86	323.2	2.6	Strength	Low	2	0.86
7	Female	31.7	63	75	201.6	5	Team Sports	Moderate	4	0.86
17	Female	31.1	50	64	155.6	3.2	Team Sports	Low	5	0.71
6	Male	32.3	74	97	187.6	5.8	Mixed	Moderate	4	0.56
12	Male	16.2	108	57	331.1	3.5	Mixed	Vigorous	2	0.69
12	Female	28.8	118	62	126.1	8.8	Mixed	Moderate	1	0.79
17	Male	17.8	54	97	273.7	6.5	Mixed	Moderate	4	0.85
7	Male	23.3	68	52	154.1	1	Aerobic	Moderate	5	0.54
12	Female	26	72	50	209.1	8.2	Mixed	Vigorous	4	0.78
13	Male	23.1	58	58	176.3	4	Aerobic	Moderate	3	0.64
6	Female	25.4	99	80	453.2	3.9	Strength	Vigorous	4	0.81
14	Male	34.9	65	90	383.2	4.4	Mixed	Low	2	0.82
12	Female	17.7	82	75	447.4	6.7	Aerobic	Low	4	0.96
8	Male	28.5	51	66	253.4	5	Aerobic	Vigorous	5	0.71
13	Male	22.9	63	83	225.4	6.7	Aerobic	Moderate	4	0.77
12	Female	17.7	50	58	252.2	2.3	Team Sports	Low	4	0.63
16	Male	18.2	107	62	107.4	9.7	Aerobic	Moderate	5	0.64
13	Male	34	65	54	389.9	7.6	Mixed	Moderate	4	0.52
11	Female	32.6	96	90	239.9	3.3	Mixed	Vigorous	5	0.64
14	Male	33.1	93	62	225.3	7.5	Mixed	Low	2	0.53
10	Female	34.8	63	50	339.3	6.2	Aerobic	Vigorous	5	0.98
8	Male	19.2	73	74	274.5	2	Aerobic	Vigorous	2	0.81
8	Male	22.1	104	96	492.3	2.6	Team Sports	Vigorous	2	0.59
6	Male	28.4	64	53	242.5	1.4	Strength	Vigorous	5	0.56
17	Male	24.7	83	85	345.6	8.3	Team Sports	Moderate	4	0.69
13	Female	23.4	51	59	224.7	6	Mixed	Low	3	0.65
7	Male	22.2	76	77	496.2	3.9	Mixed	Low	5	0.64
8	Female	26.9	72	55	278	2.1	Mixed	Low	4	0.73
13	Male	26.5	117	76	353.7	5.4	Team Sports	Moderate	2	0.96
13	Male	18.2	63	61	150.7	5.7	Mixed	Moderate	1	0.78
16	Male	24.4	112	97	393.2	7.3	Mixed	Vigorous	3	0.76
9	Male	26.1	114	52	207.7	9.7	Mixed	Vigorous	4	0.9
9	Female	26.4	117	95	279.4	4.9	Aerobic	Vigorous	3	0.5
10	Female	19.2	112	82	453.3	4.7	Strength	Vigorous	1	0.6
11	Female	29.8	113	59	488.2	4.3	Aerobic	Low	1	0.75
10	Female	15.5	81	80	269.8	8.4	Aerobic	Vigorous	1	0.85
12	Male	22.1	62	64	433.9	2.4	Strength	Moderate	5	0.74
7	Female	30.6	115	56	121.3	4.1	Strength	Moderate	3	0.58
12	Female	26.3	68	85	439	7.5	Team Sports	Moderate	5	0.96
15	Male	20.2	73	63	351.8	1.1	Strength	Vigorous	1	0.66
12	Male	28.9	60	97	295.5	3.6	Team Sports	Low	4	0.89
6	Male	26.3	108	63	456	6.8	Team Sports	Low	1	0.95
12	Male	30.9	64	52	438.1	2.7	Aerobic	Vigorous	5	0.67
10	Female	29.7	59	98	218.8	3.7	Mixed	Vigorous	1	0.92
8	Female	27.2	90	95	416.6	5.4	Aerobic	Moderate	1	0.86
8	Male	24.8	76	99	139.8	4.8	Aerobic	Moderate	5	0.95
9	Male	17.7	109	52	429.1	2	Strength	Low	5	0.63
17	Male	20.2	101	71	370.2	9.4	Strength	Moderate	4	0.97
7	Female	23.4	77	68	135.1	1.4	Team Sports	Moderate	5	0.53
7	Female	27	114	84	373.2	7.7	Team Sports	Vigorous	4	0.9
6	Male	25.3	66	61	332.2	1.6	Team Sports	Low	2	0.72
10	Male	20.8	93	54	337.8	5.2	Strength	Vigorous	2	0.59
9	Female	15.1	59	59	216.3	2.6	Team Sports	Low	5	0.54
16	Male	24.9	112	90	206.6	2.3	Team Sports	Vigorous	1	0.69
15	Male	20.7	96	82	405	2.1	Strength	Low	3	0.69
7	Female	29.7	87	62	202.7	5.1	Mixed	Moderate	1	0.61
8	Male	15.5	119	84	278.5	5.6	Aerobic	Low	5	0.61
12	Female	26.7	102	81	377.9	2.2	Strength	Low	4	0.7
12	Male	33.8	93	60	131.8	9.8	Team Sports	Vigorous	1	0.71
17	Male	18.5	103	97	337.8	3.3	Aerobic	Low	2	0.72
9	Female	24.4	69	87	335.8	5.1	Strength	Low	5	0.93
10	Female	16.8	80	73	373.7	2.9	Aerobic	Low	1	0.81
10	Male	27.5	56	84	248	5.4	Aerobic	Vigorous	1	0.51
11	Female	26	107	68	279.6	7.8	Mixed	Low	4	0.76
14	Male	23.1	59	55	232	5.7	Team Sports	Vigorous	4	0.88
7	Male	25.4	59	89	423.3	3.6	Strength	Moderate	4	0.53
10	Female	32.9	88	94	152.2	3.2	Team Sports	Vigorous	3	0.71
17	Male	18.9	77	93	485.2	7.8	Mixed	Low	5	0.73
8	Male	15.5	79	91	353.9	2.1	Mixed	Moderate	5	0.98
9	Female	32.2	86	84	454.8	4.3	Strength	Low	2	0.74
15	Female	26.5	116	53	270.5	2.4	Strength	Vigorous	2	0.87
11	Male	32.8	92	82	232.9	3.3	Mixed	Moderate	5	0.65
17	Female	26.9	101	62	460.3	2.4	Strength	Moderate	1	0.89
13	Female	31.2	105	85	139.5	9	Aerobic	Moderate	5	0.66
6	Female	23.6	117	92	146.8	7.6	Aerobic	Low	3	0.72
15	Female	30	58	68	219.7	6	Mixed	Moderate	2	0.74
13	Male	33.3	72	92	483.9	3	Team Sports	Moderate	2	0.96
16	Male	26.4	112	61	353.2	5.6	Strength	Moderate	2	0.53
12	Male	18.6	110	60	321.7	5.7	Strength	Moderate	5	0.6
6	Female	20.4	89	55	382.1	6.3	Aerobic	Vigorous	2	0.85
7	Female	19	93	61	267	1.5	Strength	Low	2	0.79
8	Female	19.9	73	76	403.2	9.8	Team Sports	Low	5	0.63
6	Female	21.1	100	90	257.3	5.2	Strength	Moderate	1	0.64
14	Female	26.1	107	74	430.5	9.3	Strength	Vigorous	2	0.68
13	Female	26.8	82	91	206.9	1.1	Aerobic	Moderate	2	0.73
7	Female	23.5	65	52	211	3.2	Strength	Low	2	0.91
14	Male	27.3	71	52	309	1.9	Mixed	Low	3	0.51
12	Male	16.6	106	69	272.3	7.9	Mixed	Low	5	0.95
14	Female	16.8	111	77	359.2	3.9	Team Sports	Moderate	2	0.71
11	Female	18.4	119	72	245.7	8.6	Team Sports	Moderate	3	0.62
11	Female	25.4	79	97	192.2	8.5	Team Sports	Vigorous	1	0.75
16	Male	19.3	72	52	287.9	7	Team Sports	Vigorous	1	0.83
9	Male	20.7	81	91	324.4	7	Aerobic	Low	3	0.52
15	Female	23	106	73	157	7.3	Strength	Low	1	0.86
15	Female	31.2	58	92	322.7	7.1	Aerobic	Vigorous	4	0.88
7	Male	15.3	80	89	227.7	4.5	Team Sports	Low	1	0.58
12	Male	28	58	55	257	7.1	Strength	Vigorous	4	0.58
10	Male	28.4	62	69	211.7	9.1	Mixed	Moderate	3	0.6
16	Male	31	107	60	472.6	4	Aerobic	Low	4	0.9
11	Female	33.7	52	81	373.3	9.5	Strength	Low	1	0.64
7	Male	15.4	84	76	205	1.1	Mixed	Vigorous	2	0.9
10	Male	18.1	70	70	358	4.1	Mixed	Moderate	4	0.77
15	Female	32.7	113	93	439.4	2.2	Team Sports	Low	1	0.88
9	Male	24.2	101	97	260.7	2.1	Mixed	Low	2	0.78
14	Male	26.3	83	99	432	8.3	Mixed	Vigorous	3	0.67
11	Male	28.3	84	62	161.8	9.3	Team Sports	Moderate	3	0.96
7	Female	28.6	64	71	429.1	8	Strength	Vigorous	5	0.86
6	Male	33.6	55	84	316.1	9.8	Strength	Moderate	3	0.74
10	Female	34.9	81	96	189.2	2.9	Team Sports	Moderate	5	0.82
14	Female	29.4	101	71	262.9	2.3	Aerobic	Vigorous	3	0.81
11	Male	20.7	77	77	495.2	5.7	Team Sports	Vigorous	3	0.68
15	Male	32.6	113	70	413.4	8.5	Strength	Moderate	3	0.71
17	Male	16	68	95	330	1.4	Aerobic	Vigorous	5	0.66
12	Male	19.6	64	67	146.1	10	Team Sports	Low	5	1
10	Female	32.9	55	80	267.1	6.4	Strength	Low	4	0.79
15	Male	20.1	87	95	205.2	9.8	Strength	Low	1	0.55
11	Male	19.4	75	86	128.4	4.3	Strength	Low	1	0.76
10	Male	17.8	100	70	316.9	5.1	Mixed	Low	1	0.52
16	Female	32.2	102	63	455.7	7.8	Mixed	Vigorous	3	0.64
14	Male	25	105	74	370.2	8.1	Aerobic	Moderate	1	0.72
11	Male	28.5	108	76	199.9	3.1	Aerobic	Vigorous	5	0.77
16	Female	19.8	119	89	329.4	9.4	Aerobic	Low	4	0.99
13	Female	30.2	107	72	477.3	8.8	Mixed	Low	2	0.99
7	Male	30.2	62	80	389.2	1.2	Aerobic	Vigorous	4	0.55
17	Male	21.3	92	96	375.8	2.2	Strength	Vigorous	1	0.77
14	Male	23.2	100	78	487.3	5.5	Strength	Moderate	1	0.91
10	Male	19.2	68	96	419.5	5.1	Aerobic	Low	5	0.62
12	Male	34.5	70	79	154.6	7.4	Aerobic	Vigorous	4	0.88
15	Female	27.9	73	75	239.1	1.8	Mixed	Moderate	5	0.94
6	Female	33.7	75	69	486.1	6.8	Strength	Low	5	0.83
15	Male	21.1	94	87	295.9	6.5	Team Sports	Low	2	0.66
10	Male	30.6	77	68	144.7	3.1	Team Sports	Low	5	0.96
17	Female	30.3	78	76	283.4	5.9	Mixed	Vigorous	5	0.94
15	Male	28.8	66	74	378.8	3	Mixed	Low	2	0.86
7	Male	34.3	117	89	499	2.3	Mixed	Low	3	0.68
17	Male	22.9	93	87	229.6	6.2	Strength	Moderate	3	0.9
11	Male	17.6	110	72	305.6	9.8	Aerobic	Vigorous	2	0.66
16	Male	28.4	117	78	451.9	3.1	Aerobic	Moderate	5	0.63
6	Female	29.6	74	64	242.1	4.2	Mixed	Vigorous	1	0.76
8	Male	26.5	116	52	143.7	3.3	Strength	Low	4	1
10	Male	19.1	51	59	479.6	3.4	Team Sports	Moderate	1	0.9
9	Male	25.1	98	64	295.4	4.6	Mixed	Vigorous	1	0.86
8	Female	21.2	119	65	301.1	7.3	Strength	Vigorous	5	0.73
15	Female	23.5	75	66	348.5	1.3	Mixed	Low	4	0.66
10	Female	27.9	76	68	101.4	9.6	Strength	Low	4	0.93
16	Female	29.9	67	60	472.5	1.4	Strength	Moderate	3	0.78
13	Male	19.6	103	97	244.6	8.9	Mixed	Moderate	2	0.91
16	Female	23.1	50	54	258.8	9	Aerobic	Vigorous	5	0.74
9	Male	20.4	110	54	169.6	5.7	Mixed	Moderate	4	0.88
6	Male	19	52	63	251.3	2.2	Aerobic	Low	5	0.93
16	Female	30.7	117	99	421.6	6.1	Aerobic	Moderate	3	0.7
12	Female	33.2	90	75	420	6.7	Team Sports	Moderate	1	0.51
13	Female	22.4	86	57	474.3	8.7	Strength	Vigorous	4	0.63
8	Female	30	100	54	261.3	6	Mixed	Low	3	0.96
11	Female	32.9	64	56	383.5	4.7	Strength	Vigorous	5	0.84
7	Male	31.9	57	65	302.9	8.5	Team Sports	Low	3	0.87
12	Female	18.7	87	63	421.6	9.8	Aerobic	Low	3	0.66
13	Female	34.1	105	86	385	6.8	Mixed	Vigorous	3	0.85
11	Female	22.5	96	90	247.2	8.9	Strength	Moderate	3	0.82
11	Male	21.8	59	53	234.7	6.4	Team Sports	Vigorous	3	0.59
10	Female	16.2	98	85	201	7.2	Aerobic	Moderate	3	0.98
13	Male	24.7	90	97	330.6	7.2	Aerobic	Vigorous	2	0.68
6	Female	17.2	79	66	485.5	7.3	Strength	Vigorous	5	0.66
15	Female	20	54	96	180	3.9	Aerobic	Moderate	1	0.68
9	Male	21.3	80	85	138.1	6.2	Team Sports	Moderate	5	0.55
9	Female	31.2	101	55	147.8	6.3	Aerobic	Moderate	4	0.81
8	Male	32.5	72	65	413.2	3.8	Mixed	Vigorous	4	0.62
8	Male	21	97	78	240	4.1	Mixed	Moderate	5	0.9
9	Male	32.2	89	85	189.7	7.9	Strength	Moderate	3	0.7
16	Female	32.1	55	87	241.1	6.2	Team Sports	Moderate	2	0.73
6	Female	30.3	87	86	358.1	2.3	Aerobic	Low	1	0.82
16	Female	17.9	90	97	318.7	8.5	Aerobic	Moderate	3	0.88
16	Male	28.8	76	97	397.4	8.9	Aerobic	Moderate	5	0.62
7	Female	33.9	118	59	235.6	5.2	Mixed	Moderate	5	0.98
14	Male	28.7	106	90	280.8	2.9	Team Sports	Low	2	0.81
15	Female	21.6	66	85	140.8	9.5	Aerobic	Low	2	0.5
7	Male	25	96	78	129.2	8.9	Strength	Moderate	5	0.71
10	Male	27.9	62	63	284.9	3.2	Team Sports	Moderate	3	0.72
14	Male	25.2	60	53	220.6	1.9	Team Sports	Moderate	3	0.9
14	Female	17.4	73	93	345.1	5	Aerobic	Moderate	3	0.65
13	Male	21.2	53	91	117.2	7.1	Mixed	Low	1	0.67
6	Male	31	95	85	148.7	2.6	Team Sports	Moderate	1	0.54
6	Male	32.2	67	99	446.1	5.6	Strength	Low	3	0.64
14	Male	17.7	92	94	326.5	4.8	Team Sports	Vigorous	5	0.86
16	Male	34	82	62	384.8	9	Mixed	Low	2	0.82
13	Male	21.6	59	95	436.8	4.9	Strength	Vigorous	4	0.54
15	Female	28.2	108	67	285.5	5.8	Mixed	Low	2	0.56
14	Female	30	80	82	404.4	9.6	Aerobic	Low	2	0.69
12	Male	31.2	77	70	309.8	3.7	Team Sports	Low	4	0.87
8	Female	33.9	109	65	189.1	3.6	Strength	Moderate	3	0.92
8	Female	21.3	52	64	235.1	8.2	Mixed	Low	2	0.51
7	Male	32.2	104	54	296.1	3.5	Aerobic	Moderate	4	0.66
10	Male	17.6	63	55	226.8	8.5	Strength	Low	5	0.71
17	Male	29.1	107	87	234.2	1.9	Team Sports	Low	5	0.96
17	Female	29.8	64	52	235	2	Team Sports	Vigorous	5	0.75
8	Male	28.6	51	97	149.1	9.1	Mixed	Low	3	0.63
11	Female	20	73	61	133.9	5.9	Strength	Moderate	2	0.7
7	Male	32.5	113	85	118.6	7.5	Aerobic	Vigorous	2	0.72
17	Female	18.4	73	82	144.4	3	Aerobic	Vigorous	1	0.83
8	Male	16.1	76	85	237.5	2.5	Aerobic	Low	5	0.52
10	Male	29.3	86	82	337.5	8.5	Mixed	Low	3	0.69
17	Female	24.5	88	80	175.3	4.2	Aerobic	Vigorous	4	0.82
16	Female	32	112	70	455.2	5.1	Strength	Moderate	3	0.64
16	Female	22.7	75	76	423.4	1.3	Mixed	Low	2	0.8
6	Female	18.4	114	76	308.2	4.5	Team Sports	Vigorous	5	0.68
6	Female	31.7	53	57	389.7	7.9	Mixed	Moderate	1	0.88
15	Female	26	78	86	246.5	8.4	Mixed	Low	3	0.53
14	Male	18.8	50	81	114.7	7.3	Mixed	Vigorous	1	0.96
12	Female	29.4	99	75	461.7	7.2	Strength	Vigorous	2	0.59
6	Male	25.2	60	51	151.1	5.6	Team Sports	Low	4	0.58
17	Male	27.1	108	61	479.2	5.8	Team Sports	Moderate	3	0.92
13	Female	24.2	111	71	328.8	7.7	Mixed	Moderate	2	0.93
8	Male	31.6	85	66	222.2	3.2	Mixed	Vigorous	5	0.55
13	Female	31.6	105	56	298.2	3.1	Mixed	Moderate	3	0.95
10	Female	29.2	70	92	300.7	9.5	Strength	Vigorous	1	0.64
6	Male	17.1	62	53	109.3	1.2	Strength	Low	3	0.81
12	Male	31.8	58	86	242.2	2.3	Aerobic	Moderate	2	0.53
10	Female	28.4	60	87	395.9	6.1	Team Sports	Low	2	0.69
11	Female	28.9	119	81	304	7.6	Aerobic	Vigorous	1	0.73
11	Male	22.3	50	60	197.7	5.8	Aerobic	Low	2	0.8
13	Male	32.6	119	50	234	4.2	Mixed	Moderate	3	0.76
14	Male	29.5	105	74	445.2	9.8	Strength	Low	1	0.73
7	Male	17.3	80	91	310.2	7.3	Aerobic	Moderate	2	0.98
14	Female	23.2	86	73	311.3	8.5	Aerobic	Moderate	2	0.59
17	Female	32.7	96	92	484.6	1.4	Aerobic	Moderate	3	0.58
16	Female	15.9	96	66	228.4	3.1	Mixed	Moderate	2	0.86
15	Female	34.2	118	57	291.8	4.4	Mixed	Moderate	3	0.54
14	Male	28.6	107	94	424.7	2.6	Strength	Vigorous	5	0.74
15	Male	27.6	85	76	403.6	1.7	Aerobic	Low	3	0.74
15	Female	20.4	81	67	206.3	3	Aerobic	Vigorous	4	0.66
12	Female	20	113	76	160.4	5.8	Strength	Low	2	0.97
6	Female	33.8	91	71	380.3	7.3	Strength	Low	5	0.64
12	Female	21	97	65	203.1	8	Strength	Low	1	0.64
15	Female	30.5	79	51	469.1	1.4	Team Sports	Vigorous	4	0.62
10	Female	22.9	70	54	151.7	4.9	Strength	Moderate	1	0.57
11	Female	17.8	109	67	227.3	2.1	Mixed	Moderate	4	0.68
15	Female	15.2	62	52	121.9	4.9	Team Sports	Vigorous	5	0.84
12	Female	25.9	50	76	381.3	4.9	Strength	Moderate	5	0.87
10	Male	34.5	114	66	456.5	5.5	Mixed	Low	5	0.91
12	Female	22.4	82	65	354.3	9	Strength	Moderate	4	0.6
14	Male	22.1	87	55	475.1	8.2	Strength	Moderate	3	0.52
8	Male	21.9	74	56	151.4	6.7	Team Sports	Moderate	1	0.99
13	Female	25.4	75	99	135.1	9	Mixed	Low	3	0.51
7	Female	23.8	108	63	435.4	7.1	Aerobic	Moderate	3	0.98
16	Male	32.6	82	87	442.2	8.4	Strength	Moderate	2	0.91
12	Male	25.1	90	89	432.4	6.1	Team Sports	Moderate	1	0.96
7	Female	25.2	79	64	419.6	5.7	Mixed	Vigorous	4	0.69
9	Male	17.8	106	96	244.9	7.5	Strength	Vigorous	2	0.6
12	Female	34.7	98	96	187	1.2	Aerobic	Moderate	2	0.8
8	Female	20	97	97	471.5	7.2	Mixed	Vigorous	5	0.87
7	Female	16.5	98	82	222.8	9.4	Mixed	Vigorous	4	0.57
16	Male	28.3	96	92	259.4	7.4	Team Sports	Low	3	0.9
15	Male	26.9	105	76	379.8	1.3	Strength	Vigorous	3	0.6
12	Female	23.3	114	78	217.3	4.4	Strength	Vigorous	3	0.75
6	Male	23.4	61	86	427.7	8.3	Mixed	Moderate	5	0.93
13	Male	30.7	118	54	128	9.6	Strength	Low	3	0.6
8	Male	18.9	55	78	416.5	4.3	Mixed	Low	1	0.62
17	Male	31.4	114	81	340.7	8.6	Aerobic	Low	3	0.53
17	Male	28	74	55	329.2	8.8	Team Sports	Vigorous	3	0.57
7	Male	23.4	50	51	283.4	2.1	Strength	Moderate	1	0.57
8	Male	24.2	81	55	210.8	8.6	Strength	Low	5	0.6
10	Female	20.1	52	95	285.6	3.9	Team Sports	Low	2	0.64
16	Male	30	98	92	280	6.3	Aerobic	Vigorous	4	0.91
13	Male	25.3	68	53	333.5	5.9	Aerobic	Low	5	0.96
15	Male	21.4	109	78	212.6	7	Aerobic	Moderate	3	0.7
12	Male	26.9	78	74	131	7.7	Aerobic	Low	2	0.56
12	Male	34.9	99	58	158	5	Aerobic	Moderate	4	0.61
17	Male	23.7	51	52	379.7	9	Mixed	Moderate	4	0.87
12	Male	33.4	105	75	109	8.3	Strength	Moderate	4	0.84
13	Male	21.9	66	97	442.6	8.1	Strength	Vigorous	1	0.98
6	Female	16.1	109	92	377.8	5.1	Strength	Vigorous	1	0.51
9	Male	19.1	85	76	407.2	1.3	Mixed	Moderate	2	0.88
11	Male	23.4	110	85	434.4	5.4	Team Sports	Moderate	3	0.75
14	Male	19.4	66	81	149.1	9.1	Aerobic	Low	2	0.95
7	Male	15	98	50	429	2.7	Team Sports	Low	3	0.79
6	Female	33.3	109	65	301.9	9.8	Aerobic	Low	5	0.72
15	Female	31.9	69	97	454.2	8.3	Aerobic	Vigorous	4	0.83
17	Female	29.8	99	60	454.6	7.4	Team Sports	Low	4	0.92
7	Female	18.4	52	75	109.7	7.1	Strength	Moderate	1	0.64
12	Female	17.4	92	89	253.1	6.3	Mixed	Moderate	5	0.55
8	Female	16.4	106	50	310.6	7.5	Team Sports	Vigorous	5	0.72
15	Female	29.5	99	75	371.3	4.8	Strength	Vigorous	3	0.61
7	Female	33.6	117	77	214.5	8.6	Aerobic	Low	5	0.71
16	Female	23.6	99	58	200.9	7.3	Strength	Vigorous	1	1
12	Female	17.4	86	93	252.5	7.9	Aerobic	Moderate	3	0.79
7	Female	25.2	95	71	300.4	8.1	Aerobic	Moderate	2	0.85
8	Female	22	91	57	480.5	1.8	Strength	Vigorous	3	0.84
16	Female	22.5	64	98	404.8	1.5	Aerobic	Moderate	2	0.91
12	Female	27.4	82	91	271.7	8.2	Mixed	Vigorous	3	0.97
9	Female	29.4	60	76	121.7	3.3	Strength	Moderate	4	0.83
6	Female	17.2	69	88	167.4	6.2	Team Sports	Low	2	0.74
10	Male	15.7	73	68	282.4	5	Aerobic	Vigorous	1	0.66
17	Female	34.9	113	74	425.5	1.2	Aerobic	Vigorous	2	0.68
14	Male	19.7	114	87	252.3	1.4	Mixed	Vigorous	2	0.67
13	Female	16.1	66	70	315.4	8.4	Mixed	Moderate	3	0.66
17	Female	18.8	110	73	456.7	6.5	Team Sports	Low	4	0.85
14	Male	15.8	64	73	465.5	5.7	Aerobic	Vigorous	3	0.79
15	Female	22.8	100	68	186.3	9.5	Team Sports	Moderate	3	0.6
14	Male	31	76	99	117.4	2.6	Team Sports	Vigorous	4	0.98
12	Male	21.8	110	96	222.2	3.3	Aerobic	Moderate	3	0.71
9	Male	23.9	107	51	378.3	7.8	Team Sports	Low	4	0.78
10	Female	28.5	80	63	480.4	8	Team Sports	Moderate	1	0.85
6	Female	25.2	61	81	130.8	4.6	Mixed	Moderate	4	0.81
6	Female	32.2	95	91	111.4	9.6	Mixed	Vigorous	5	0.66
8	Male	32.3	80	81	453.7	9.4	Team Sports	Moderate	4	0.9
13	Male	15.2	81	77	399.3	1.1	Aerobic	Vigorous	4	0.56
7	Female	30.6	81	97	496.9	2.6	Mixed	Moderate	5	0.78
9	Female	24.2	102	88	258.7	8.4	Team Sports	Low	4	0.64
7	Female	34.8	110	89	266.4	4	Strength	Moderate	2	0.81
10	Female	24.7	95	91	168.9	1.9	Strength	Vigorous	3	0.61
14	Female	34.7	56	96	146.3	8.1	Team Sports	Moderate	3	0.89
6	Male	30.1	53	89	331.5	5.1	Strength	Moderate	1	0.61
10	Male	20	101	62	245.7	5.4	Mixed	Low	1	0.95
14	Male	25.8	80	61	132.1	2.7	Aerobic	Vigorous	5	0.93
6	Female	34.8	85	57	454.8	6.9	Team Sports	Low	2	0.68
14	Male	32.2	103	64	179.3	6	Mixed	Moderate	1	0.69
13	Male	16.9	103	75	399.4	2.9	Aerobic	Low	3	0.85
9	Male	29.1	66	61	212.9	4.1	Strength	Moderate	1	0.55
17	Male	21.9	79	92	425.2	6.4	Strength	Moderate	1	0.54
16	Male	15.1	71	95	147.4	9.3	Strength	Low	4	0.57
15	Female	23.1	92	76	402.4	9.3	Strength	Low	1	0.78
10	Male	19.7	76	67	139.2	3.6	Mixed	Moderate	5	0.57
10	Female	31.4	86	94	278.8	7.6	Mixed	Low	3	0.64
16	Female	21.7	95	85	393.6	8	Aerobic	Low	5	0.82
17	Female	31.6	84	98	169.3	8.3	Team Sports	Moderate	5	0.51
11	Female	15	53	76	214.3	6.1	Aerobic	Vigorous	2	0.59
12	Female	21.2	75	58	445.9	1.1	Team Sports	Low	4	0.96
13	Male	19.8	68	88	454	7.9	Strength	Low	5	0.83
13	Male	19.7	94	50	118	2	Strength	Vigorous	2	0.65
16	Female	16.4	75	56	167.2	2.1	Strength	Low	3	0.52
7	Female	18.7	71	75	147	6.5	Strength	Moderate	3	0.79
14	Female	26.1	107	56	171.9	9.9	Mixed	Low	2	0.61
12	Male	20.8	112	56	488.1	3.2	Aerobic	Moderate	5	0.98
9	Female	23.3	77	57	320.7	6.8	Team Sports	Vigorous	5	0.84
9	Male	22.5	114	65	287.2	3.7	Team Sports	Vigorous	4	0.99
16	Female	32.5	93	52	493.8	9.1	Mixed	Vigorous	4	0.92
13	Male	33.1	92	94	322.8	6.3	Strength	Low	3	0.74
9	Female	24.9	86	59	364.4	2.9	Aerobic	Vigorous	4	0.83
11	Male	21.6	115	99	233.1	3.4	Strength	Low	2	0.91
10	Female	17.1	66	56	252.8	4.9	Mixed	Low	3	0.79
8	Male	34.1	89	70	337.8	2.1	Team Sports	Low	5	0.53
15	Male	16.2	87	86	127.9	1.7	Mixed	Vigorous	3	0.74
16	Male	21	110	80	202.4	7.1	Team Sports	Vigorous	1	0.57
7	Male	21	58	72	178.7	4.7	Aerobic	Low	3	0.86
14	Male	21.4	110	76	106.4	7.5	Team Sports	Vigorous	4	0.84
15	Male	18.3	65	71	314.8	2	Aerobic	Low	2	1
14	Male	30.7	51	88	324.4	6.5	Strength	Vigorous	5	0.81
6	Female	17.4	92	76	253.6	5	Strength	Moderate	5	0.9
15	Female	27.7	91	98	207.5	1.5	Mixed	Vigorous	4	0.63
8	Female	17.5	106	53	360.8	5.9	Aerobic	Vigorous	4	0.67
13	Female	16.4	116	73	153.9	1.7	Strength	Vigorous	4	0.96
11	Female	33.2	79	72	307.4	8.4	Aerobic	Low	1	0.88
10	Male	18.8	62	97	407.2	6.7	Strength	Low	2	0.83
10	Male	31.4	68	68	165.7	6	Strength	Moderate	1	0.63
11	Male	25.9	56	91	401.3	2.2	Team Sports	Moderate	4	0.85
12	Male	16.6	58	52	404.3	3.6	Mixed	Moderate	2	0.94
6	Male	34.1	103	76	124	5.4	Team Sports	Low	4	0.62
14	Female	19.9	110	52	107.5	6.7	Aerobic	Moderate	2	0.85
8	Female	32.2	51	77	489.6	2.6	Strength	Moderate	5	0.7
9	Female	18.4	99	66	177.4	1.1	Mixed	Vigorous	1	0.56
15	Female	32.1	80	80	428.9	4.1	Strength	Moderate	4	0.88
6	Male	15.3	82	59	324.7	5.3	Strength	Vigorous	4	0.58
16	Male	25.2	60	98	205.8	2.7	Team Sports	Low	3	0.63
15	Male	30.4	82	71	152	5.4	Aerobic	Low	5	0.89
8	Female	33.7	56	79	298.7	4	Mixed	Vigorous	4	0.87
7	Male	33.2	80	98	262.9	5.1	Mixed	Moderate	1	0.63
7	Female	31.4	97	70	379.6	4.1	Mixed	Low	5	0.97
6	Male	32.8	96	85	461.7	6.7	Aerobic	Vigorous	4	0.61
13	Male	19	102	72	422.1	1.4	Mixed	Low	1	1
8	Female	20.7	68	87	209.8	2.5	Aerobic	Low	3	0.87
8	Male	20.8	55	61	451.6	4.9	Mixed	Moderate	3	0.7
11	Male	22.5	98	74	433.4	4.2	Strength	Low	1	0.57
13	Female	22.9	99	69	471.7	4.5	Aerobic	Vigorous	5	0.66
14	Male	25.9	61	98	283.5	8.2	Team Sports	Moderate	1	0.6
14	Female	18.2	72	98	407.4	9	Mixed	Vigorous	1	0.81
9	Male	28.8	103	91	336.7	3.2	Team Sports	Vigorous	3	0.68
10	Male	18.4	118	56	224.2	8.5	Aerobic	Vigorous	3	0.65
7	Male	21.2	108	78	497.8	5.1	Strength	Moderate	3	0.88
16	Male	25.1	85	97	115.3	3.5	Team Sports	Low	4	0.62
14	Male	30.9	52	78	164.9	9.9	Team Sports	Vigorous	4	0.79
13	Male	29.8	107	62	457	8.4	Strength	Low	2	0.6
8	Male	27.9	104	52	124.2	9.9	Strength	Low	4	0.86
16	Male	18.1	106	51	454.7	2.5	Aerobic	Vigorous	5	0.81
17	Female	25.9	66	65	386.1	2.3	Mixed	Low	5	0.9
14	Female	16.7	88	79	114.7	5.5	Team Sports	Moderate	3	0.53
8	Male	22.5	117	87	271.7	6.7	Team Sports	Moderate	1	0.61
14	Male	23.3	104	55	401.8	2.5	Aerobic	Low	3	0.58
7	Female	15.8	94	94	333.2	8.7	Mixed	Low	1	0.6
17	Male	20.5	50	56	474.3	5.8	Aerobic	Moderate	3	0.55
15	Male	34.1	70	54	447.1	4.7	Team Sports	Low	3	0.78
14	Female	34.1	70	56	233.1	6.4	Team Sports	Low	5	0.8
13	Male	22	101	83	133.9	6.7	Strength	Low	1	0.92
14	Male	15.9	92	81	477.7	1.4	Strength	Low	2	0.71
10	Female	18.6	101	98	306.9	10	Mixed	Vigorous	2	0.77
16	Male	22.8	116	62	129.8	4.3	Team Sports	Low	3	1
16	Male	34	93	79	426.6	1.6	Team Sports	Moderate	3	0.77
7	Female	17.8	81	74	447.4	8.7	Strength	Vigorous	5	0.79
13	Male	30.3	59	70	355.8	9.9	Aerobic	Vigorous	1	1
17	Female	17.2	113	70	279	8.3	Aerobic	Moderate	3	1
11	Male	34.6	118	77	364.9	8.7	Team Sports	Low	2	0.71
13	Male	22.6	117	97	382.7	6.6	Team Sports	Vigorous	1	0.82
16	Female	30.5	77	69	457.2	9.3	Mixed	Vigorous	3	0.74
10	Female	21.9	102	83	482.3	1.3	Mixed	Low	1	0.86
15	Male	27.6	100	54	305.7	7.9	Strength	Low	5	0.97
7	Female	18.8	102	67	419.4	7	Team Sports	Moderate	2	0.65
11	Female	17.9	53	88	485.8	1.4	Aerobic	Vigorous	1	0.91
10	Male	33.8	66	92	160.5	5.9	Mixed	Low	2	0.83
17	Male	33.4	116	60	107.3	5.6	Strength	Low	3	0.64
17	Male	32.7	96	66	447.6	7.2	Strength	Moderate	4	0.9
10	Female	27.5	105	97	178.1	1.7	Aerobic	Vigorous	1	0.71
6	Female	31.2	72	94	117	8.2	Mixed	Low	2	0.56
7	Female	16.4	67	71	164	2.3	Aerobic	Moderate	1	1
13	Female	21.7	50	86	253.6	4.8	Strength	Vigorous	3	0.71
8	Male	21.3	84	69	187.7	8.9	Team Sports	Vigorous	3	0.77
15	Female	27.7	113	97	222.1	6	Aerobic	Vigorous	2	0.9
8	Male	22.1	107	97	490.1	4.4	Strength	Vigorous	5	0.98
13	Female	18	108	97	381.8	1.4	Team Sports	Moderate	1	0.94
13	Male	26.9	50	95	384.9	7.1	Team Sports	Low	1	0.76
7	Male	31.3	52	55	137.9	9.9	Mixed	Vigorous	3	0.77
13	Male	22.6	116	83	392.8	9.2	Mixed	Vigorous	1	0.64
16	Female	17.6	86	63	395.7	7.5	Strength	Low	2	0.73
6	Male	18.9	78	97	363.9	1.9	Aerobic	Vigorous	4	0.97
11	Male	19.7	82	72	191.4	3.2	Team Sports	Vigorous	3	0.86
13	Female	21	110	69	269.2	2.7	Mixed	Low	4	0.51
8	Male	27.9	53	62	438.5	4.2	Mixed	Low	1	0.56
13	Female	27	63	96	368.1	3.1	Aerobic	Vigorous	5	0.96
17	Female	28.9	82	93	393.1	3.2	Mixed	Low	2	0.92
6	Male	22.3	71	90	334.9	6.6	Strength	Moderate	1	0.74
16	Male	31.5	97	81	279.8	3.9	Aerobic	Moderate	2	0.81
16	Female	19.1	52	75	403.6	7.1	Team Sports	Vigorous	1	0.64
14	Male	24.4	72	99	127.2	9.5	Strength	Vigorous	1	0.9
16	Female	31	117	63	369.3	6.7	Team Sports	Low	1	0.8
14	Female	18.6	70	85	498.9	7.8	Team Sports	Low	3	0.85
10	Female	17.2	92	57	412.1	7.8	Mixed	Vigorous	4	0.69
15	Male	32.7	75	89	216.2	4	Strength	Vigorous	5	0.72
9	Female	21.9	90	71	211.1	1.1	Strength	Moderate	4	0.6
16	Male	28.7	87	71	366.9	1.5	Aerobic	Low	4	0.97
11	Male	15.5	60	65	458.3	3.5	Strength	Vigorous	2	0.97
17	Male	28.8	78	76	331.2	7.2	Aerobic	Vigorous	3	0.91
12	Male	21.3	109	59	311	9.2	Strength	Low	3	0.97
10	Female	16.1	116	74	164.2	9.6	Team Sports	Low	1	0.83
16	Male	27.2	114	80	386.2	1.2	Aerobic	Vigorous	4	0.62
15	Female	19.8	110	70	380.9	9.9	Strength	Vigorous	5	0.88
14	Female	22.7	68	76	486.8	3.9	Aerobic	Vigorous	2	0.66
8	Male	16.6	95	66	220.1	8.6	Mixed	Low	3	0.72
12	Female	17.9	98	82	402.6	2.6	Mixed	Vigorous	1	0.64
15	Female	21	71	80	273.6	1.6	Aerobic	Vigorous	5	0.71
15	Male	16.8	106	99	323.4	4.4	Aerobic	Vigorous	4	0.84
16	Female	33.2	63	91	426.6	8.7	Team Sports	Moderate	5	0.56
10	Female	15.1	93	75	188.8	3	Strength	Moderate	3	0.55
12	Female	24.7	65	70	237.1	2.4	Mixed	Low	2	0.84
7	Female	17.5	61	85	409.3	9.2	Mixed	Vigorous	4	0.89
9	Male	21.2	104	50	328.2	9.4	Strength	Vigorous	2	0.78
7	Female	33.5	100	53	137	1.1	Mixed	Low	5	0.59
17	Female	18.2	88	53	272.1	7.5	Mixed	Low	5	0.72
12	Female	34.3	82	75	334.7	3.8	Aerobic	Low	1	0.88
7	Female	19.1	82	53	463.8	4.4	Mixed	Vigorous	4	0.84
16	Male	29.8	78	98	175.4	5.2	Mixed	Moderate	5	0.55
6	Female	25.9	118	58	422.4	4.8	Mixed	Low	3	0.98
14	Male	32.7	119	79	152.2	5.6	Strength	Vigorous	3	0.61
6	Female	26.1	80	94	196.9	6.2	Team Sports	Low	2	0.61
13	Male	25.7	80	53	197.3	5.2	Aerobic	Vigorous	3	0.73
7	Male	18.9	95	54	451	7.3	Team Sports	Low	5	0.66
17	Male	18.3	101	94	179.6	7.5	Mixed	Vigorous	3	0.99
13	Male	33.3	59	72	414.8	5	Mixed	Low	4	0.54
8	Male	21.6	90	65	284.7	2.3	Mixed	Moderate	2	0.65
11	Female	22.4	52	71	499.6	6.8	Team Sports	Low	4	0.69
8	Female	30.2	108	86	435.6	8	Strength	Low	5	0.75
12	Female	21.8	101	57	395.9	6.7	Strength	Moderate	5	0.51
15	Male	34	83	97	448.3	6.3	Aerobic	Low	3	0.54
14	Female	29.8	98	82	353.6	3.1	Team Sports	Moderate	1	0.63
7	Male	26.9	77	87	437.5	6.8	Strength	Vigorous	1	0.78
17	Male	32.6	62	92	204.5	4	Aerobic	Moderate	5	0.88
17	Female	16	118	65	139.1	9.3	Mixed	Moderate	5	0.84
10	Female	20.1	116	54	346.4	6.9	Mixed	Vigorous	2	0.78
11	Male	24.3	110	65	273.9	3.5	Aerobic	Moderate	5	0.7
9	Male	19.5	109	56	270.6	5.3	Strength	Moderate	5	0.94
9	Female	29.9	73	50	310.7	8.6	Team Sports	Vigorous	2	0.73
9	Female	33.4	112	58	244.6	4	Aerobic	Low	4	0.65
7	Female	23.5	110	67	350.4	5.7	Strength	Low	4	0.81
9	Female	21.8	72	94	112.2	7.1	Aerobic	Moderate	2	0.85
16	Male	34.2	79	96	488	7.8	Strength	Low	2	0.7
6	Female	23.9	109	52	469.9	2.6	Mixed	Low	4	0.51
17	Female	24.8	67	73	474.1	6.1	Aerobic	Moderate	4	0.55
11	Female	22	105	77	246	9.2	Team Sports	Vigorous	4	0.92
6	Male	33.2	102	59	312.8	9.7	Aerobic	Low	4	0.53
15	Male	26.4	56	58	481.7	6.9	Mixed	Moderate	3	0.8
11	Male	30.2	118	62	460.9	9.9	Mixed	Vigorous	2	0.59
6	Male	31.2	101	97	416.1	6.1	Strength	Low	1	0.61
11	Female	21.8	53	84	262.9	5	Mixed	Vigorous	3	0.64
15	Male	23.7	83	72	325.7	6	Strength	Moderate	1	0.52
13	Female	32	118	96	417.2	2	Mixed	Vigorous	1	0.59
16	Female	22.3	82	66	209.2	4.6	Strength	Vigorous	5	0.83
7	Female	30.9	118	95	350.6	5.1	Team Sports	Moderate	2	0.75
7	Female	33.8	87	56	431.2	8.6	Strength	Low	3	0.9
17	Male	27.5	75	65	383	7.8	Strength	Low	2	0.53
9	Male	29.8	50	89	291.8	6.4	Team Sports	Vigorous	4	0.94
16	Male	31.1	53	85	333.8	4.1	Strength	Vigorous	2	1
8	Female	31.9	88	69	495.5	2.7	Strength	Vigorous	1	0.51
9	Female	22.9	103	73	340.8	4.1	Team Sports	Vigorous	4	0.98
17	Female	16	82	96	414.2	7.1	Mixed	Low	2	0.62
12	Female	23	82	54	390.6	3.4	Aerobic	Moderate	2	0.85
16	Female	28.5	69	94	380.6	4.8	Strength	Moderate	1	0.65
6	Male	24	65	55	386.5	4.5	Mixed	Moderate	4	0.76
11	Female	30	70	77	281.8	7.9	Aerobic	Vigorous	1	0.76
8	Male	22.1	94	54	289.7	9	Team Sports	Vigorous	2	0.68
16	Female	27.7	111	98	287.1	7.3	Strength	Moderate	3	0.86
15	Female	18.7	80	88	113.3	4.1	Strength	Low	3	0.8
12	Male	30	91	87	196.4	4.9	Team Sports	Moderate	5	0.75
15	Male	25.9	61	51	161.8	2.3	Strength	Low	3	0.99
7	Female	19.1	114	92	454.6	2.5	Aerobic	Vigorous	4	0.97
7	Female	20.8	52	88	210	2.5	Aerobic	Moderate	5	0.98
9	Female	30	58	70	155.4	2.2	Team Sports	Moderate	4	0.94
6	Female	24.7	100	89	147.9	2.6	Strength	Vigorous	3	0.63
8	Male	19.3	65	86	380	2.8	Mixed	Low	3	0.67
14	Female	34.3	52	67	102.4	2	Strength	Moderate	2	0.62
12	Male	29.3	73	97	288.5	6.8	Team Sports	Moderate	4	0.99
12	Female	34.1	62	95	147.5	9.9	Mixed	Low	1	0.58
16	Male	23.5	51	61	439.9	8.9	Aerobic	Moderate	2	0.68
9	Male	24.5	70	66	483.4	1.4	Aerobic	Moderate	4	0.6
7	Female	33	68	86	483.5	4.8	Mixed	Vigorous	5	0.61
9	Male	25.5	96	95	276.8	8.7	Mixed	Low	4	0.62
11	Female	29.1	71	87	357.8	2.2	Team Sports	Moderate	5	0.82
16	Male	20	82	64	339.9	8.6	Strength	Moderate	5	0.54
16	Female	23.9	81	56	240	6.3	Aerobic	Vigorous	3	0.79
8	Male	17.5	113	63	277.6	9.4	Strength	Moderate	1	0.91
6	Female	19.1	88	99	125.7	8.9	Aerobic	Vigorous	4	0.88
17	Female	15	91	50	418.3	7.1	Strength	Moderate	1	0.58
13	Male	15.8	58	87	196.3	6.9	Aerobic	Vigorous	5	0.96
17	Male	34.5	74	52	284.2	2.9	Strength	Low	3	0.89
10	Male	19.8	51	86	292.2	2.1	Team Sports	Low	1	0.5
10	Male	28.3	68	93	324.3	4.7	Aerobic	Moderate	2	0.87
16	Female	31.8	69	80	427.2	2.7	Team Sports	Moderate	5	0.87
9	Male	26	119	92	376.8	1.9	Aerobic	Vigorous	2	0.75
11	Female	18.1	66	62	365.2	3.7	Aerobic	Vigorous	1	0.52
8	Male	29.6	117	97	310.7	8.7	Aerobic	Low	1	0.79
14	Female	27	52	67	138.4	1.2	Strength	Moderate	1	0.88
10	Female	29.6	100	66	260.8	3.6	Aerobic	Vigorous	4	0.64
8	Female	30.4	75	66	482.9	4.8	Team Sports	Low	5	0.83
16	Female	34.5	105	60	498.2	5.6	Strength	Low	5	0.68
6	Male	26.5	113	69	392.2	2.6	Strength	Vigorous	5	0.79
15	Male	21.8	57	59	191	9.7	Aerobic	Moderate	4	0.69
17	Female	28	86	78	140.8	6.2	Mixed	Low	1	0.65
11	Male	16.4	76	97	265.9	5.7	Strength	Vigorous	1	0.93
7	Male	32.9	94	83	442.6	1.1	Aerobic	Low	2	0.88
8	Female	17.4	53	66	388.7	5.4	Team Sports	Moderate	4	0.67
6	Male	21.6	86	91	453.6	8.5	Mixed	Vigorous	3	0.72
14	Male	31.3	82	62	346.3	3	Strength	Moderate	4	0.85
13	Male	26.9	80	93	152.1	4.2	Mixed	Moderate	2	0.91
17	Female	22.9	104	96	145.9	1.2	Strength	Low	2	0.84
7	Male	24.5	61	88	119.2	9.8	Mixed	Moderate	2	0.77
17	Female	32.1	60	76	326.8	1.6	Mixed	Low	1	0.98
16	Male	21.8	81	75	197.2	9.1	Team Sports	Vigorous	3	0.89
13	Male	32.4	106	77	393.8	3.8	Mixed	Vigorous	2	0.56
17	Male	16.8	87	62	374.5	6.3	Team Sports	Low	5	0.78
14	Female	30.5	109	61	227.2	7.1	Aerobic	Low	1	0.7
6	Female	32	68	93	170.7	2.3	Strength	Low	3	0.9
10	Male	18.6	105	77	141	5	Team Sports	Moderate	5	0.52
13	Female	23.6	63	51	394.9	3.9	Strength	Vigorous	3	0.71
16	Male	18.3	82	86	280.2	1.5	Team Sports	Vigorous	3	0.66
7	Female	29.1	59	83	229.4	8.5	Strength	Moderate	5	0.57
9	Female	25.7	113	72	442.7	1.4	Team Sports	Low	4	0.69
12	Male	27.7	113	94	337.4	6.9	Strength	Vigorous	3	0.84
8	Male	18.9	111	78	307.2	3.8	Aerobic	Moderate	4	0.68
17	Male	19.2	117	84	397.4	2.7	Strength	Low	3	0.79
10	Male	15.8	92	60	426.2	7	Aerobic	Vigorous	5	0.8
13	Female	21.4	108	97	374.4	6.2	Aerobic	Low	3	0.79
17	Female	26.2	101	82	276	3.8	Aerobic	Moderate	2	0.76
15	Female	32.2	68	60	251.7	5.6	Mixed	Vigorous	2	0.56
8	Male	28.3	70	58	408.7	3.2	Strength	Low	3	0.61
9	Male	23.7	71	63	307.2	8.8	Mixed	Low	5	0.9
14	Female	34.1	58	58	381.8	3.8	Mixed	Low	5	0.75
12	Male	29.4	58	88	456.2	3.2	Strength	Moderate	1	0.85
6	Female	33.6	76	97	466.4	7.8	Aerobic	Low	5	0.78
17	Female	25.6	66	52	211.1	1.2	Mixed	Vigorous	4	0.52
9	Female	20.2	93	78	175.2	3.4	Mixed	Vigorous	3	0.9
9	Female	16.1	94	68	204.5	4.4	Team Sports	Low	2	0.53
14	Female	29.5	57	85	400.5	8.9	Strength	Moderate	5	0.97
11	Male	17.4	67	81	248	9.6	Mixed	Vigorous	2	0.61
14	Male	21.1	82	56	169.4	7.4	Strength	Vigorous	1	0.76
17	Male	25.6	50	77	139.4	5.4	Strength	Vigorous	3	0.53
11	Female	26.3	55	93	230.9	6.8	Mixed	Low	5	0.95
11	Female	27	90	67	154.5	4.7	Strength	Vigorous	2	0.99
10	Female	18.3	104	54	162.5	3.7	Aerobic	Low	5	0.57
10	Female	22.6	54	72	373.6	9.6	Mixed	Low	1	0.65
7	Male	27.3	108	71	107.9	2	Mixed	Low	2	0.51
13	Male	34.4	67	75	147	4.1	Mixed	Low	2	0.89
13	Female	29.6	98	91	437.7	9.1	Team Sports	Low	3	0.66
16	Female	33.5	114	61	438	7.5	Team Sports	Vigorous	3	0.79
6	Female	30.2	103	89	231.7	1.3	Team Sports	Low	2	0.52
13	Male	26.8	110	68	135.2	1.2	Team Sports	Low	3	0.86
10	Male	18.8	57	96	382	5.6	Mixed	Low	2	0.76
7	Male	28.3	52	50	244.1	5.4	Aerobic	Low	4	0.86
7	Female	27.5	74	52	118.2	5	Strength	Low	5	0.89
11	Female	27	118	76	163.1	3.7	Strength	Low	4	0.54
16	Male	24.8	104	67	154.9	9.9	Mixed	Vigorous	4	0.79
14	Female	25.6	89	99	335.6	3.4	Aerobic	Low	5	0.82
6	Male	21.7	99	79	459.2	5.4	Strength	Low	2	0.76
17	Female	25.4	82	51	417.2	4.6	Aerobic	Vigorous	2	0.59
11	Male	19	67	54	318.6	2.5	Mixed	Vigorous	3	0.9
14	Female	31.1	106	78	268.9	2.8	Team Sports	Moderate	1	1
13	Male	18.7	65	82	347.5	9.3	Aerobic	Vigorous	2	0.98
16	Male	16.7	87	91	277.5	8.7	Strength	Vigorous	5	0.89
11	Male	23.7	90	69	198.4	2.8	Strength	Low	1	0.71
8	Male	28.2	56	79	371.7	8.9	Strength	Moderate	5	0.67
13	Male	23.8	102	91	449.3	2.9	Team Sports	Low	5	0.53
14	Male	20.5	112	54	249.1	6.6	Aerobic	Moderate	5	0.71
6	Female	26.2	81	99	436.6	1.7	Aerobic	Low	1	0.58
17	Female	21.9	87	70	272.4	8.9	Strength	Vigorous	4	0.63
14	Female	33.7	71	64	260.5	1.5	Aerobic	Vigorous	5	0.95
11	Male	33.5	65	69	111.3	6	Strength	Moderate	3	0.98
11	Male	25	101	57	378.1	8	Aerobic	Low	2	0.97
17	Female	21.6	78	98	423	2.1	Team Sports	Low	2	0.6
9	Male	29.7	65	80	365.4	4.6	Team Sports	Vigorous	2	0.95
6	Male	15.7	66	61	160.5	1.4	Mixed	Vigorous	1	0.57
15	Male	24.5	113	70	141.3	7.1	Mixed	Moderate	3	0.75
13	Male	21.7	62	79	329.1	3.8	Mixed	Vigorous	3	0.82
7	Male	33.4	105	76	260.6	6	Aerobic	Moderate	3	0.73
17	Female	15.2	54	93	271.6	9.4	Team Sports	Moderate	3	0.98
6	Female	26.1	61	75	487.1	3.8	Team Sports	Moderate	3	0.67
7	Female	29.8	90	82	389.6	1.4	Team Sports	Moderate	4	0.76
6	Female	24.7	52	75	264.7	7.1	Strength	Vigorous	3	0.54
6	Female	16.7	82	75	107.6	8.1	Aerobic	Moderate	3	0.93
14	Male	34.4	99	85	113.6	9.6	Aerobic	Vigorous	1	0.71
6	Male	25.4	105	89	373.9	2.4	Mixed	Moderate	1	0.85
9	Male	27.3	58	50	435.1	4.5	Strength	Vigorous	3	0.84
15	Male	19.7	99	64	383.1	8.6	Strength	Moderate	4	0.84
11	Female	24.7	78	99	262.4	8.3	Team Sports	Vigorous	3	0.75
12	Female	23.6	88	50	112.5	6.6	Mixed	Low	3	0.64
7	Female	16.5	94	60	487	3.4	Aerobic	Moderate	3	0.81
11	Male	17.1	66	51	494.5	3.6	Strength	Moderate	5	0.98
12	Female	31.7	105	50	319.7	2.1	Team Sports	Low	4	0.92
15	Male	19.8	95	80	128.3	9.3	Aerobic	Low	2	0.55
15	Female	18.9	116	93	316.4	2.6	Team Sports	Moderate	3	0.51
7	Female	25.1	118	65	456.9	6.2	Aerobic	Vigorous	2	0.75
7	Male	30.4	63	71	372	6.3	Team Sports	Moderate	4	0.89
15	Male	16.2	116	91	388	4.3	Aerobic	Vigorous	3	0.66
12	Female	26.5	72	67	134	4.2	Mixed	Low	2	0.85
17	Female	17.4	110	96	142.6	7	Aerobic	Vigorous	2	0.97
6	Male	15.7	72	66	150.9	4.5	Aerobic	Moderate	4	0.73
13	Female	16.1	76	79	461.8	3.3	Aerobic	Low	3	0.62
16	Female	31.7	103	59	310.3	4.6	Team Sports	Low	5	0.96
8	Male	17.4	59	84	416.6	8.3	Strength	Moderate	4	0.74
16	Female	15.9	65	70	146.1	9.7	Aerobic	Moderate	5	0.7
11	Male	23.8	90	65	471.1	6.7	Aerobic	Low	3	0.68
14	Female	31.9	104	55	428.5	8	Mixed	Vigorous	2	0.71
11	Male	20.2	110	52	189.9	5.8	Aerobic	Vigorous	4	0.84
14	Female	23.4	98	90	449.7	6.6	Mixed	Vigorous	4	0.72
12	Male	15.8	101	92	205.4	9.9	Aerobic	Moderate	4	0.66
14	Female	24	51	70	182.1	4.9	Team Sports	Low	1	0.87
7	Male	26.6	99	62	205.7	1.6	Strength	Vigorous	3	0.6
17	Female	26.4	92	67	464	9.6	Strength	Low	1	0.6
13	Female	21.6	57	73	466.2	8.1	Strength	Vigorous	4	0.85
13	Female	21.3	108	76	231.6	4.6	Team Sports	Low	4	0.93
7	Female	17.1	114	53	382.2	9.8	Mixed	Moderate	5	0.62
17	Female	22.3	61	71	370.3	4.1	Strength	Moderate	1	0.6
9	Female	17	53	73	422.6	4.3	Team Sports	Moderate	2	0.84
16	Female	30.3	90	89	218.6	6.5	Team Sports	Vigorous	3	0.81
12	Female	34.3	56	94	304.1	3.5	Aerobic	Moderate	2	0.72
16	Female	34.4	118	59	367.1	7.3	Mixed	Moderate	2	0.55
9	Male	32.3	118	51	110.5	2.4	Team Sports	Moderate	3	0.55
9	Male	27	79	89	250.7	2	Mixed	Low	4	0.89
11	Female	29	55	55	378.4	5.8	Strength	Low	5	0.73
15	Male	20.7	68	97	201	6	Strength	Low	4	0.93
11	Female	27.6	115	67	483.1	2	Strength	Low	4	0.79
15	Female	24.1	59	66	112.1	9.7	Aerobic	Low	1	0.81
8	Male	24.6	65	87	483.2	6.2	Aerobic	Low	2	0.97
14	Female	30.2	86	94	186.7	2.4	Mixed	Low	2	0.58
17	Female	20.6	81	72	119.5	3.8	Mixed	Moderate	2	0.77
15	Male	21.4	96	95	217	8.2	Aerobic	Moderate	5	0.53
16	Male	33.5	92	79	414.5	5.7	Team Sports	Vigorous	5	0.68
7	Female	16.1	85	70	401	2.7	Mixed	Moderate	5	0.57
11	Male	24.7	75	59	183.5	1.9	Mixed	Low	3	0.59
17	Male	33.3	59	92	178.7	4.9	Strength	Low	5	0.97
12	Female	27.2	80	62	357	4	Mixed	Vigorous	1	0.81
17	Male	25.9	78	61	283.2	6.9	Mixed	Moderate	1	0.95
14	Male	20	54	58	416.9	9.3	Team Sports	Moderate	4	0.72
8	Female	21.9	50	53	109.7	3.2	Mixed	Vigorous	4	0.8
15	Male	32	52	88	344.2	8.7	Team Sports	Low	4	0.52
8	Male	26.2	116	73	392.3	9.3	Strength	Low	4	0.73
12	Female	25.3	84	83	497.4	9.1	Aerobic	Low	1	0.78
9	Female	17	64	88	371.5	9.6	Strength	Low	4	0.51
13	Female	15.3	116	90	192.7	8.6	Team Sports	Vigorous	1	0.89
12	Male	34.3	79	54	143.3	6.3	Team Sports	Moderate	5	0.65
10	Female	22.5	92	64	356.4	4.7	Mixed	Low	5	0.73
12	Female	27.1	109	99	309.3	5.4	Mixed	Moderate	3	0.77
8	Male	16.6	89	53	459.7	8.9	Aerobic	Moderate	4	1
[truncated: 701 more rows]
