# Supplementary material for: Optimizing physical education schedules for long-term health benefits
Source: Front Public Health. 2025 Jun 16;13:1555977. doi: 10.3389/fpubh.2025.1555977 (PMC12206874; doi:10.3389/fpubh.2025.1555977)
Supplement: Supplementary file 1 [file Data_Sheet_1.ZIP › Codes/model_building.py]

# -*- coding: utf-8 -*-
"""Model_building.ipynb

Automatically generated by Colab.

Original file is located at
    https://colab.research.google.com/drive/13ExKDD40u5Mi8NAtxMp3ZbEpHwmXHq5k
"""

# Install Necessary Libraries
!pip install tensorflow numpy scikit-learn pandas xlrd

# Import Libraries
import tensorflow as tf
from tensorflow.keras import layers, models
import numpy as np
import pandas as pd

# **Step 1: Load and Prepare Dataset**
# Upload the 'Extracted Dataset.xls' file
from google.colab import files
uploaded = files.upload()

# Load the dataset
file_name = 'Extracted Dataset.xls'
dataset = pd.read_excel(file_name)

# Display the first few rows of the dataset
print(dataset.head())

# **Step 2: Data Preprocessing**
# Separate features and target
features = dataset.drop(columns=['FitnessScore'], axis=1)
target = dataset['FitnessScore']

# Normalize continuous features
continuous_features = ['BMI', 'RestingHeartRate', 'CaloricExpenditure', 'WeeklyPEHours']
features[continuous_features] = (features[continuous_features] - features[continuous_features].min()) / \
                                (features[continuous_features].max() - features[continuous_features].min())

# One-hot encode categorical features
categorical_features = ['Gender', 'ActivityIntensityLevel']
features = pd.get_dummies(features, columns=categorical_features)

# Split dataset into CNN, LSTM inputs and target
x_cnn = features.iloc[:, :1024].values.reshape(-1, 32, 32, 1)  # Assume first 1024 columns are CNN-related features
x_lstm = features.iloc[:, 1024:].values.reshape(-1, 10, 20)    # Remaining columns for LSTM
y = target.values.reshape(-1, 1)

# **Step 3: Feature Extraction Layer (CNN)**
def create_cnn(input_shape):
    model = models.Sequential([
        layers.Conv2D(32, (3, 3), activation='relu', input_shape=input_shape),
        layers.BatchNormalization(),
        layers.Conv2D(64, (3, 3), activation='relu'),
        layers.BatchNormalization(),
        layers.MaxPooling2D((2, 2)),
        layers.Conv2D(128, (3, 3), activation='relu'),
        layers.BatchNormalization(),
        layers.GlobalAveragePooling2D(),
        layers.Flatten(),
        layers.Dense(256, activation='relu'),
        layers.BatchNormalization(),
    ])
    return model

cnn_input_shape = (32, 32, 1)
cnn_model = create_cnn(cnn_input_shape)
cnn_model.summary()

# **Step 4: Temporal Modeling Layer (LSTM)**
def create_lstm(input_shape):
    model = models.Sequential([
        layers.LSTM(128, return_sequences=True, input_shape=input_shape),
        layers.BatchNormalization(),
        layers.LSTM(128, return_sequences=False),
        layers.BatchNormalization(),
        layers.Dense(128, activation='relu'),
        layers.BatchNormalization(),
    ])
    return model

lstm_input_shape = (10, 20)
lstm_model = create_lstm(lstm_input_shape)
lstm_model.summary()

# **Step 5: Fusion and Output Layer**
def create_fusion_model(cnn_model, lstm_model):
    cnn_input = tf.keras.Input(shape=cnn_model.input_shape[1:])
    lstm_input = tf.keras.Input(shape=lstm_model.input_shape[1:])

    cnn_features = cnn_model(cnn_input)
    lstm_features = lstm_model(lstm_input)

    fused = layers.Concatenate()([cnn_features, lstm_features])
    fused = layers.Dense(128, activation='relu')(fused)
    fused = layers.BatchNormalization()(fused)
    fused = layers.Dropout(0.3)(fused)

    output = layers.Dense(1, activation='linear')(fused)

    model = models.Model(inputs=[cnn_input, lstm_input], outputs=output)
    return model

fusion_model = create_fusion_model(cnn_model, lstm_model)
fusion_model.summary()

# **Step 6: Train the Fusion Model**
fusion_model.compile(
    optimizer=tf.keras.optimizers.Adam(learning_rate=0.005),
    loss='mse',
    metrics=['mae']
)

# Train the model
fusion_model.fit([x_cnn, x_lstm], y, epochs=20, batch_size=32, validation_split=0.2)
