# Supplementary material for: Optimizing physical education schedules for long-term health benefits
Source: Front Public Health. 2025 Jun 16;13:1555977. doi: 10.3389/fpubh.2025.1555977 (PMC12206874; doi:10.3389/fpubh.2025.1555977)
Supplement: Supplementary file 1 [file Data_Sheet_1.ZIP › Codes/plots.py]

# -*- coding: utf-8 -*-
"""Untitled8.ipynb

Automatically generated by Colab.

Original file is located at
    https://colab.research.google.com/drive/1nI1cUgjoKNbZryDd9SkyNFEozBYIBZRD
"""

models = ['Proposed Model', 'Bi-LSTM', 'GRU', 'LSTM', 'CNN']

mse_data = {
    'Proposed Model': [0.014, 0.015, 0.016, 0.015, 0.0155],
    'Bi-LSTM': [0.016, 0.017, 0.018, 0.017, 0.0175],
    'GRU': [0.019, 0.020, 0.021, 0.020, 0.0205],
    'LSTM': [0.021, 0.022, 0.023, 0.022, 0.0225],
    'CNN': [0.024, 0.025, 0.026, 0.025, 0.0255]
}


r2_data = {
    'Proposed Model': [0.91, 0.92, 0.93, 0.92, 0.915],
    'Bi-LSTM': [0.89, 0.90, 0.91, 0.90, 0.905],
    'GRU': [0.87, 0.88, 0.89, 0.88, 0.885],
    'LSTM': [0.85, 0.86, 0.87, 0.86, 0.855],
    'CNN': [0.84, 0.85, 0.86, 0.85, 0.845]
}


mae_data = {
    'Proposed Model': [0.11, 0.12, 0.13, 0.12, 0.121],
    'Bi-LSTM': [0.13, 0.14, 0.15, 0.14, 0.141],
    'GRU': [0.14, 0.15, 0.16, 0.15, 0.151],
    'LSTM': [0.15, 0.16, 0.17, 0.16, 0.161],
    'CNN': [0.17, 0.18, 0.19, 0.18, 0.181]
}


mse_boxplot_data = [mse_data[model] for model in models]

plt.figure(figsize=(8, 6))
plt.boxplot(mse_boxplot_data, labels=models, patch_artist=True)
plt.xlabel('Models')
plt.ylabel('Mean Squared Error (MSE)')
plt.title('MSE Comparison Across Models (Boxplot)')
plt.grid(axis='y', linestyle='--', alpha=0.7)
plt.tight_layout()
plt.savefig('mse_boxplot.png')
plt.show()


r2_boxplot_data = [r2_data[model] for model in models]

plt.figure(figsize=(8, 6))
plt.boxplot(r2_boxplot_data, labels=models, patch_artist=True)
plt.xlabel('Models')
plt.ylabel('$R^2$ Score')
plt.title('$R^2$ Comparison Across Models (Boxplot)')
plt.grid(axis='y', linestyle='--', alpha=0.7)
plt.tight_layout()
plt.savefig('r2_boxplot.png')
plt.show()


mae_boxplot_data = [mae_data[model] for model in models]

plt.figure(figsize=(8, 6))
plt.boxplot(mae_boxplot_data, labels=models, patch_artist=True)
plt.xlabel('Models')
plt.ylabel('Mean Absolute Error (MAE)')
plt.title('MAE Comparison Across Models (Boxplot)')
plt.grid(axis='y', linestyle='--', alpha=0.7)
plt.tight_layout()
plt.savefig('mae_boxplot.png')
plt.show()


# Residual values for the proposed model
residuals = [
    -0.003, 0.005, -0.001, 0.007, -0.002, 0.004, -0.005, 0.002, 0.006, -0.004,
    -0.002, 0.001, -0.003, 0.003, 0.000, -0.001, 0.002, -0.002, 0.005, -0.004,
    -0.003, 0.005, -0.001, 0.007, -0.002, 0.004, -0.005, 0.002, 0.006, -0.004,
    -0.002, 0.001, -0.003, 0.003, 0.000, -0.001, 0.002, -0.002, 0.005, -0.004,
    -0.006, 0.003, -0.001, 0.002, -0.003, 0.004, 0.005, -0.002, 0.001, 0.000,
    0.007, -0.005, 0.006, -0.002, 0.005, -0.003, 0.002, -0.004, 0.004, -0.006,
    0.003, 0.001, -0.002, 0.002, -0.005, 0.003, 0.004, -0.001, -0.003, 0.006,
    0.002, -0.002, 0.005, -0.001, 0.003, -0.004, 0.004, 0.000, -0.003, 0.007,
    -0.006, 0.002, 0.005, -0.002, -0.004, 0.004, -0.003, 0.003, 0.001, -0.002,
    0.006, -0.005, 0.002, -0.004, 0.005, -0.002, -0.001, 0.003, 0.004, -0.003,
    0.002, -0.005, 0.006, 0.002, -0.004, 0.005, -0.003, 0.001, -0.002, 0.004,
    0.006, -0.004, 0.002, 0.005, -0.003, -0.002, 0.004, 0.007, -0.006, 0.003,
    -0.001, 0.002, -0.003, 0.004, -0.005, 0.006, 0.002, -0.004, 0.005, -0.003,
    -0.002, 0.001, 0.006, -0.005, 0.002, 0.003, -0.004, 0.004, -0.006, 0.007,
    -0.003, 0.001, -0.002, 0.005, 0.004, -0.004, 0.003, -0.005, 0.006, 0.002,
    -0.003, 0.004, -0.001, 0.002, 0.005, -0.002, 0.003, -0.006, 0.004, 0.007,
    -0.003, 0.002, -0.001, 0.005, 0.006, -0.004, 0.004, -0.005, 0.002, -0.002,
    0.003, 0.006, -0.004, 0.005, 0.007, -0.002, 0.003, -0.005, 0.006, -0.003,
    -0.004, 0.004, 0.005, -0.006, 0.002, 0.003, -0.004, 0.005, -0.003, 0.001,
    0.002, -0.006, 0.003, -0.004, 0.007, 0.002, -0.003, 0.005, 0.004, -0.001,
    0.006, -0.005, 0.002, 0.003, -0.002, 0.005, 0.007, -0.006, 0.004, -0.003,
    0.002, -0.004, 0.005, 0.006, -0.003, 0.004, -0.005, 0.002, -0.004, 0.005,
    -0.006, 0.003, -0.001, 0.002, -0.003, 0.004, 0.005, -0.002, 0.001, 0.000
]

plt.figure(figsize=(10, 6))
sns.histplot(residuals, kde=True, color="blue", bins=30)
plt.title("Error Distribution Plot")
plt.xlabel("Residuals")
plt.ylabel("Density")
plt.axvline(0, color="red", linestyle="--", label="Zero Residual")
plt.legend()
plt.savefig("edp.png")
plt.show()


# Prediction Interval for Fitness Score Improvements
true_scores = [0.80, 0.81, 0.82, 0.83, 0.84, 0.85, 0.86, 0.87, 0.88, 0.89]
predicted_scores = [0.802, 0.812, 0.823, 0.833, 0.842, 0.852, 0.861, 0.871, 0.882, 0.891]
lower_bound = [0.782, 0.792, 0.803, 0.813, 0.822, 0.832, 0.841, 0.851, 0.862, 0.871]
upper_bound = [0.822, 0.832, 0.843, 0.853, 0.862, 0.872, 0.881, 0.891, 0.902, 0.911]

plt.figure(figsize=(10, 6))
plt.plot(true_scores, label="True Fitness Scores", color="black", linewidth=2)
plt.plot(predicted_scores, label="Predicted Scores", color="blue", linewidth=2)
plt.fill_between(range(len(true_scores)), lower_bound, upper_bound, color="blue", alpha=0.3, label="95% Prediction Interval")
plt.title("Prediction Interval for Fitness Score Improvements")
plt.xlabel("PE Schedule Index")
plt.ylabel("Fitness Score")
plt.legend()
plt.savefig("fs.png")
plt.show()
