# Supplementary material for: Optimizing physical education schedules for long-term health benefits
Source: Front Public Health. 2025 Jun 16;13:1555977. doi: 10.3389/fpubh.2025.1555977 (PMC12206874; doi:10.3389/fpubh.2025.1555977)
Supplement: Supplementary file 1 [file Data_Sheet_1.ZIP › Codes/preprocessing_and_augmentation.py]

# -*- coding: utf-8 -*-
"""Preprocessing_and_augmentation.ipynb

Automatically generated by Colab.

Original file is located at
    https://colab.research.google.com/drive/13ExKDD40u5Mi8NAtxMp3ZbEpHwmXHq5k
"""

import pandas as pd
import numpy as np
from sklearn.impute import SimpleImputer
from sklearn.preprocessing import MinMaxScaler, OneHotEncoder

file_path = 'Extracted Dataset.xls'
data = pd.read_excel(file_path)

categorical_features = ['Gender', 'Activity_Intensity_Level']
continuous_features = ['Age', 'BMI', 'Fitness_Score', 'Resting_Heart_Rate', 'Caloric_Expenditure']
pe_schedule_features = ['Weekly_PE_Time', 'Session_Frequency', 'Facility_Utilization_Rate']

categorical_imputer = SimpleImputer(strategy='most_frequent')
continuous_imputer = SimpleImputer(strategy='mean')

data[categorical_features] = categorical_imputer.fit_transform(data[categorical_features])
data[continuous_features] = continuous_imputer.fit_transform(data[continuous_features])

def remove_outliers(df, features):
    for feature in features:
        Q1 = df[feature].quantile(0.25)
        Q3 = df[feature].quantile(0.75)
        IQR = Q3 - Q1
        lower_bound = Q1 - 1.5 * IQR
        upper_bound = Q3 + 1.5 * IQR
        df = df[(df[feature] >= lower_bound) & (df[feature] <= upper_bound)]
    return df

data = remove_outliers(data, continuous_features)

scaler = MinMaxScaler()
data[continuous_features] = scaler.fit_transform(data[continuous_features])

encoder = OneHotEncoder(sparse=False, drop='first')
encoded_columns = encoder.fit_transform(data[categorical_features])
encoded_df = pd.DataFrame(encoded_columns, columns=encoder.get_feature_names_out(categorical_features))
data = data.drop(columns=categorical_features)
data = pd.concat([data, encoded_df], axis=1)

def generate_synthetic_time_series(data, column, noise_level=0.05, num_samples=1000):
    synthetic_data = []
    for _ in range(num_samples):
        pattern = data[column].sample(1).values[0]
        noise = np.random.normal(0, noise_level, 1)[0]
        synthetic_value = pattern + noise * pattern
        synthetic_data.append(synthetic_value)
    return synthetic_data

data['Synthetic_Activity_Metrics'] = generate_synthetic_time_series(data, 'Caloric_Expenditure', noise_level=0.1)
data['Temporal_Noise'] = data['BMI'] + np.random.normal(0, 0.02, size=data.shape[0])
data['Augmented_PE_Time'] = data['Weekly_PE_Time'] + np.random.normal(0, 0.1, size=data.shape[0])

data.to_excel('Processed_Dataset.xlsx', index=False)
